# Supplementary material for: Identification of different subtypes of ovarian cancer and construction of prognostic models based on glutamine-metabolism associated genes
Source: Heliyon. 2024 Mar 11;10(6):e27358. doi: 10.1016/j.heliyon.2024.e27358 (PMC10950510; doi:10.1016/j.heliyon.2024.e27358)
Supplement: Multimedia component 1 [file mmc1.txt]

Name	logFC	P value	Groups
Staurosporine_1034	-0.368947491	1.86855E-09	High-risk
Foretinib_2040	-0.197342464	1.77815E-06	High-risk
ML323_1629	0.063566077	2.46475E-06	Low-risk
KRAS (G12C) Inhibitor-12_1855	0.100670523	5.55006E-06	Low-risk
Trametinib_1372	-0.32781314	1.0169E-05	High-risk
Dihydrorotenone_1827	0.172105988	1.15281E-05	Low-risk
NU7441_1038	-0.012852029	1.17883E-05	High-risk
AZD5363_1916	-0.112354291	3.95252E-05	High-risk
AZD8186_1918	-0.133288501	4.19213E-05	High-risk
Dasatinib_1079	-0.270862098	4.97562E-05	High-risk
GSK1904529A_1093	0.071204429	8.37852E-05	Low-risk
Taselisib_1561	-0.224600386	8.68893E-05	High-risk
OTX015_1626	-0.140538369	0.000147488	High-risk
Selumetinib_1736	-0.099737634	0.000212327	High-risk
AGI-6780_1634	0.04449995	0.000425032	Low-risk
Sepantronium bromide_1941	-0.895599527	0.000521248	High-risk
AZD2014_1441	-0.135766437	0.000528845	High-risk
JAK_8517_1739	-0.133143896	0.000591314	High-risk
SCH772984_1564	-0.116485336	0.000635192	High-risk
Luminespib_1559	0.194645743	0.000651252	Low-risk
XAV939_1268	-0.030800459	0.000653576	High-risk
IGF1R_3801_1738	-0.17175607	0.000739977	High-risk
Ulixertinib_2047	0.162284858	0.000774686	Low-risk
GSK269962A_1192	-0.040918054	0.000793996	High-risk
AZD1332_1463	-0.061121097	0.001518401	High-risk
KU-55933_1030	-0.025550427	0.001859236	High-risk
BMS-754807_2171	-0.081990548	0.001927713	High-risk
Pictilisib_1058	-0.161109651	0.002161293	High-risk
AZ960_1250	-0.096734411	0.002175394	High-risk
Entospletinib_1630	-0.048301111	0.002572948	High-risk
Alisertib_1051	-0.173348303	0.00294139	High-risk
PD0325901_1060	-0.157865338	0.003182948	High-risk
GNE-317_1926	-0.142200741	0.003652405	High-risk
AZD6482_2169	-0.038948922	0.004082416	High-risk
OF-1_1853	0.054939846	0.005578306	Low-risk
JQ1_2172	-0.101789098	0.005991256	High-risk
Axitinib_1021	0.047363493	0.006526863	Low-risk
5-Fluorouracil_1073	-0.077200089	0.007841437	High-risk
Vinorelbine_2048	-0.312113699	0.009022858	High-risk
Sinularin_1838	0.100453296	0.00907429	Low-risk
Elephantin_1835	0.096176964	0.0097122	Low-risk
Buparlisib_1873	-0.03803725	0.010216554	High-risk
AZ6102_2109	-0.054209862	0.010565615	High-risk
VX-11e_2096	-0.106116439	0.010595177	High-risk
AZD8055_1059	-0.037698917	0.01190512	High-risk
CZC24832_1615	-0.026665754	0.012103531	High-risk
Alpelisib_1560	-0.046257868	0.015002786	High-risk
Fulvestrant_1816	0.029980426	0.017971452	Low-risk
BMS-536924_1091	-0.071148249	0.018113521	High-risk
Sorafenib_1085	0.087293498	0.019185746	Low-risk
YK-4-279_1239	-0.055414813	0.020260573	High-risk
Dactolisib_1057	-0.15038331	0.020630341	High-risk
Mitoxantrone_1810	-0.19155268	0.024850727	High-risk
Uprosertib_2106	-0.091124664	0.025740459	High-risk
Uprosertib_1553	-0.126113221	0.027059233	High-risk
TAF1_5496_1732	0.069314042	0.031066331	Low-risk
Wnt-C59_1622	0.025322281	0.031678432	Low-risk
AZD5153_1706	-0.115533998	0.032536937	High-risk
NVP-ADW742_1932	-0.063246075	0.032774506	High-risk
Pevonedistat_1529	0.14102572	0.033093573	Low-risk
GSK2606414_1618	-0.040055582	0.033739689	High-risk
I-BET-762_1624	-0.047751842	0.033821207	High-risk
Pyridostatin_2044	-0.053389508	0.034066772	High-risk
Niraparib_1177	-0.033627073	0.035487283	High-risk
WZ4003_1614	-0.025309246	0.037134418	High-risk
Savolitinib_1936	-0.063788918	0.039214993	High-risk
PF-4708671_1129	-0.021517171	0.042076839	High-risk
Leflunomide_1578	0.018516475	0.04377563	Low-risk
Talazoparib_1259	-0.060062099	0.0446982	High-risk
SB216763_1025	-0.025812933	0.046165881	High-risk
Tozasertib_1096	0.053069718	0.048554123	Low-risk
BMS-345541_1249	0.044136936	0.05028663	None
BPD-00008900_1998	-0.026607127	0.054247994	None
AMG-319_2045	-0.03123012	0.055475979	None
IRAK4_4710_1716	0.030667232	0.055848861	None
Sabutoclax_1849	0.093132039	0.058130236	None
GDC0810_1925	0.030292008	0.065870761	None
Topotecan_1808	-0.132215185	0.067458278	None
Olaparib_1017	-0.042748496	0.068190213	None
Acetalax_1804	-0.045054069	0.0686325	None
Linsitinib_1510	0.048166178	0.070425286	None
Obatoclax Mesylate_1068	-0.051617608	0.071641685	None
WEHI-539_1997	0.058906319	0.071641685	None
Ipatasertib_1924	-0.034215689	0.079306301	None
OSI-027_1594	0.042247031	0.088167229	None
Gallibiscoquinazole_1830	0.034890312	0.088348643	None
Erlotinib_1168	0.038920409	0.089443457	None
Doramapimod_1042	-0.011603025	0.092416438	None
RVX-208_1625	-0.014760845	0.095275187	None
Sapitinib_1549	-0.029397872	0.095661649	None
Gemcitabine_1190	-0.371601209	0.099795702	None
Oxaliplatin_1806	-0.03076468	0.105737485	None
ULK1_4989_1733	-0.07233426	0.108490571	None
PCI-34051_1621	0.03163478	0.118460512	None
MK-2206_1053	-0.034436214	0.123116091	None
Camptothecin_1003	0.424965967	0.125257175	None
P22077_1933	0.03974567	0.126218036	None
Afuresertib_1912	-0.036413111	0.139237737	None
LGK974_1598	0.03804067	0.145585104	None
ERK_2440_1713	-0.053214776	0.148294313	None
Epirubicin_1511	-0.113359448	0.150765376	None
ERK_6604_1714	-0.046035887	0.151596	None
Irinotecan_1088	-0.057792515	0.159229148	None
AZD5582_1617	-0.084416119	0.159805931	None
I-BRD9_1928	0.026003119	0.160384292	None
PAK_5339_1730	0.028793829	0.162713565	None
Crizotinib_1083	-0.023704465	0.16359359	None
Wee1 Inhibitor_1046	0.06729802	0.167149588	None
ZM447439_1050	-0.017075437	0.193017307	None
Ribociclib_1632	-0.005426109	0.195690411	None
Vinblastine_1004	-0.156635719	0.196699789	None
LCL161_1557	-0.016773012	0.211944371	None
LJI308_2107	-0.007714818	0.212657048	None
VE821_2111	0.02445275	0.223185902	None
Vorinostat_1012	0.09953554	0.242596797	None
Vincristine_1818	0.203114973	0.243774488	None
LY2109761_1852	0.025856131	0.25012332	None
BI-2536_1086	0.089097305	0.254149498	None
AZD5438_1401	0.068666075	0.25658674	None
Gefitinib_1010	0.039591592	0.280984214	None
PRT062607_1631	-0.020022118	0.282287621	None
Nilotinib_1013	0.035046722	0.287983046	None
Cisplatin_1005	-0.039543963	0.297346042	None
Docetaxel_1007	-0.215703064	0.301875354	None
Teniposide_1809	-0.054531087	0.308293151	None
VE-822_1613	-0.029788957	0.315737503	None
Cediranib_1922	-0.025726423	0.316206662	None
PRIMA-1MET_1131	-0.00964018	0.325207583	None
MK-8776_2046	-0.036499177	0.328565324	None
Navitoclax_1011	0.099937658	0.344696206	None
Cyclophosphamide_1512	0.016733562	0.358263542	None
GSK343_1627	0.02216824	0.36337259	None
SB505124_1194	-0.033985786	0.36491415	None
Dinaciclib_1180	0.187116269	0.369438658	None
Rapamycin_1084	-0.018383576	0.369563295	None
AZD5991_1720	0.041298339	0.382139955	None
Ruxolitinib_1507	-0.009744411	0.384792756	None
AZD3759_1915	0.025964968	0.41193565	None
Eg5_9814_1712	0.192516384	0.41476739	None
PD173074_1049	-0.017200587	0.439607096	None
Fulvestrant_1200	0.021496138	0.44364546	None
AZD4547_1786	-0.013634567	0.448868646	None
CDK9_5576_1708	0.067512122	0.454126555	None
Daporinad_1248	-0.102657237	0.459419013	None
Paclitaxel_1080	-0.192170721	0.470704613	None
Telomerase Inhibitor IX_1930	-0.006977387	0.50235978	None
BIBR-1532_2043	0.010922816	0.530636415	None
Lapatinib_1558	0.027544655	0.535106514	None
AZD1208_1449	0.010141926	0.542813458	None
Dactinomycin_1811	-0.070826652	0.546040929	None
Ulixertinib_1908	-0.007535453	0.580825381	None
AZD7762_1022	-0.054117744	0.590855101	None
BDP-00009066_1866	0.018066165	0.593543087	None
VSP34_8731_1734	0.017529232	0.613196155	None
Ibrutinib_1799	0.00292688	0.614562071	None
Venetoclax_1909	-0.016136505	0.623472963	None
Picolinici-acid_1635	0.006765631	0.647037768	None
GSK591_2110	0.013843976	0.650533979	None
RO-3306_1052	0.00826551	0.651934625	None
AGI-5198_1913	0.00745246	0.6533365	None
Afatinib_1032	-0.003313681	0.658956205	None
Osimertinib_1919	-0.019011469	0.658956205	None
MN-64_1854	0.014376417	0.68948621	None
MG-132_1862	-0.021738793	0.709645452	None
Podophyllotoxin bromide_1825	0.060986681	0.714700879	None
PFI3_1620	0.004634624	0.72708873	None
ABT737_1910	0.034180876	0.743203884	None
Fludarabine_1813	0.018289457	0.767586986	None
Palbociclib_1054	0.009638493	0.772789795	None
Bortezomib_1191	0.055262211	0.775022716	None
Cytarabine_1006	-0.000197968	0.780240075	None
Nutlin-3a (-)_1047	0.001519109	0.784719998	None
IAP_5620_1428	-0.007527372	0.790704317	None
Zoledronate_1802	0.001674615	0.797451438	None
Temozolomide_1375	-0.003854749	0.801206423	None
GSK2578215A_1927	-0.001856468	0.814761846	None
MK-1775_1179	-0.002409921	0.820048655	None
AZD6738_1917	-0.003961585	0.820048655	None
JAK1_8709_1718	0.007759071	0.826100738	None
Nelarabine_1814	0.005162616	0.826100738	None
EPZ004777_1237	0.004421677	0.837476014	None
WIKI4_1940	0.003553613	0.853458126	None
PLX-4720_1036	0.012343857	0.872562638	None
UMI-77_1939	0.008801065	0.880992915	None
Tamoxifen_1199	0.015458292	0.884061869	None
IWP-2_1576	0.007544031	0.885597001	None
Carmustine_1807	0.002138046	0.888668549	None
CDK9_5038_1709	0.194968636	0.890204953	None
MIM1_1996	-0.002905896	0.905590733	None
Docetaxel_1819	0.258211564	0.921012032	None
Dabrafenib_1373	0.005203229	0.925644488	None
EPZ5676_1563	0.007953529	0.964331479	None
Entinostat_1593	-0.004863203	0.964331479	None
AT13148_2170	0.008176016	0.9720819	None
Dactinomycin_1911	-0.140645632	0.985263277	None
Mirin_1048	-0.003822978	0.986814362	None
MIRA-1_1931	0.001847559	0.989916674	None
Oxaliplatin_1089	-0.001589299	0.991467891	None
