# Supplementary material for: Identification of different subtypes of ovarian cancer and construction of prognostic models based on glutamine-metabolism associated genes
Source: Heliyon. 2024 Mar 11;10(6):e27358. doi: 10.1016/j.heliyon.2024.e27358 (PMC10950510; doi:10.1016/j.heliyon.2024.e27358)
Supplement: Multimedia component 2 [file mmc2.txt]

Symbol	logFC	AveExpr	t	P.Value	adj.P.Val	B
RNY4	9.96579999999998	-2.21462222222222	2698.40719917888	0	0	1597.58117120774
SNORD102	9.96579999999998	-2.21462222222222	2698.40719917888	0	0	1597.58117120774
SNORD104	9.96579999999998	-2.21462222222222	2698.40719917888	0	0	1597.58117120774
SNORD105	9.96579999999998	-2.21462222222222	2698.40719917888	0	0	1597.58117120774
SNORD105B	9.96579999999998	-2.21462222222222	2698.40719917888	0	0	1597.58117120774
SNORD109B	9.96579999999998	-2.21462222222222	2698.40719917888	0	0	1597.58117120774
SNORD11	9.96579999999998	-2.21462222222222	2698.40719917888	0	0	1597.58117120774
SNORD110	9.96579999999998	-2.21462222222222	2698.40719917888	0	0	1597.58117120774
SNORD111	9.96579999999998	-2.21462222222222	2698.40719917888	0	0	1597.58117120774
SNORD113-1	9.96579999999998	-2.21462222222222	2698.40719917888	0	0	1597.58117120774
SNORD113-2	9.96579999999998	-2.21462222222222	2698.40719917888	0	0	1597.58117120774
SNORD113-4	9.96579999999998	-2.21462222222222	2698.40719917888	0	0	1597.58117120774
SNORD113-5	9.96579999999998	-2.21462222222222	2698.40719917888	0	0	1597.58117120774
SNORD113-6	9.96579999999998	-2.21462222222222	2698.40719917888	0	0	1597.58117120774
SNORD113-7	9.96579999999998	-2.21462222222222	2698.40719917888	0	0	1597.58117120774
SNORD113-9	9.96579999999998	-2.21462222222222	2698.40719917888	0	0	1597.58117120774
SNORD114-1	9.96579999999998	-2.21462222222222	2698.40719917888	0	0	1597.58117120774
SNORD114-10	9.96579999999998	-2.21462222222222	2698.40719917888	0	0	1597.58117120774
SNORD114-11	9.96579999999998	-2.21462222222222	2698.40719917888	0	0	1597.58117120774
SNORD114-12	9.96579999999998	-2.21462222222222	2698.40719917888	0	0	1597.58117120774
SNORD114-13	9.96579999999998	-2.21462222222222	2698.40719917888	0	0	1597.58117120774
SNORD114-14	9.96579999999998	-2.21462222222222	2698.40719917888	0	0	1597.58117120774
SNORD114-15	9.96579999999998	-2.21462222222222	2698.40719917888	0	0	1597.58117120774
SNORD114-16	9.96579999999998	-2.21462222222222	2698.40719917888	0	0	1597.58117120774
SNORD114-17	9.96579999999998	-2.21462222222222	2698.40719917888	0	0	1597.58117120774
SNORD114-18	9.96579999999998	-2.21462222222222	2698.40719917888	0	0	1597.58117120774
SNORD114-19	9.96579999999998	-2.21462222222222	2698.40719917888	0	0	1597.58117120774
SNORD114-2	9.96579999999998	-2.21462222222222	2698.40719917888	0	0	1597.58117120774
SNORD114-20	9.96579999999998	-2.21462222222222	2698.40719917888	0	0	1597.58117120774
SNORD114-21	9.96579999999998	-2.21462222222222	2698.40719917888	0	0	1597.58117120774
SNORD114-22	9.96579999999998	-2.21462222222222	2698.40719917888	0	0	1597.58117120774
SNORD114-23	9.96579999999998	-2.21462222222222	2698.40719917888	0	0	1597.58117120774
SNORD114-24	9.96579999999998	-2.21462222222222	2698.40719917888	0	0	1597.58117120774
SNORD114-25	9.96579999999998	-2.21462222222222	2698.40719917888	0	0	1597.58117120774
SNORD114-26	9.96579999999998	-2.21462222222222	2698.40719917888	0	0	1597.58117120774
SNORD114-27	9.96579999999998	-2.21462222222222	2698.40719917888	0	0	1597.58117120774
SNORD114-28	9.96579999999998	-2.21462222222222	2698.40719917888	0	0	1597.58117120774
SNORD114-29	9.96579999999998	-2.21462222222222	2698.40719917888	0	0	1597.58117120774
SNORD114-3	9.96579999999998	-2.21462222222222	2698.40719917888	0	0	1597.58117120774
SNORD114-30	9.96579999999998	-2.21462222222222	2698.40719917888	0	0	1597.58117120774
SNORD114-31	9.96579999999998	-2.21462222222222	2698.40719917888	0	0	1597.58117120774
SNORD114-5	9.96579999999998	-2.21462222222222	2698.40719917888	0	0	1597.58117120774
SNORD114-6	9.96579999999998	-2.21462222222222	2698.40719917888	0	0	1597.58117120774
SNORD114-7	9.96579999999998	-2.21462222222222	2698.40719917888	0	0	1597.58117120774
SNORD114-9	9.96579999999998	-2.21462222222222	2698.40719917888	0	0	1597.58117120774
SNORD115-1	9.96579999999998	-2.21462222222222	2698.40719917888	0	0	1597.58117120774
SNORD115-10	9.96579999999998	-2.21462222222222	2698.40719917888	0	0	1597.58117120774
SNORD115-11	9.96579999999998	-2.21462222222222	2698.40719917888	0	0	1597.58117120774
SNORD115-14	9.96579999999998	-2.21462222222222	2698.40719917888	0	0	1597.58117120774
SNORD115-16	9.96579999999998	-2.21462222222222	2698.40719917888	0	0	1597.58117120774
SNORD115-17	9.96579999999998	-2.21462222222222	2698.40719917888	0	0	1597.58117120774
SNORD115-2	9.96579999999998	-2.21462222222222	2698.40719917888	0	0	1597.58117120774
SNORD115-22	9.96579999999998	-2.21462222222222	2698.40719917888	0	0	1597.58117120774
SNORD115-25	9.96579999999998	-2.21462222222222	2698.40719917888	0	0	1597.58117120774
SNORD115-3	9.96579999999998	-2.21462222222222	2698.40719917888	0	0	1597.58117120774
SNORD115-30	9.96579999999998	-2.21462222222222	2698.40719917888	0	0	1597.58117120774
SNORD115-31	9.96579999999998	-2.21462222222222	2698.40719917888	0	0	1597.58117120774
SNORD115-32	9.96579999999998	-2.21462222222222	2698.40719917888	0	0	1597.58117120774
SNORD115-33	9.96579999999998	-2.21462222222222	2698.40719917888	0	0	1597.58117120774
SNORD115-35	9.96579999999998	-2.21462222222222	2698.40719917888	0	0	1597.58117120774
SNORD115-37	9.96579999999998	-2.21462222222222	2698.40719917888	0	0	1597.58117120774
SNORD115-38	9.96579999999998	-2.21462222222222	2698.40719917888	0	0	1597.58117120774
SNORD115-39	9.96579999999998	-2.21462222222222	2698.40719917888	0	0	1597.58117120774
SNORD115-4	9.96579999999998	-2.21462222222222	2698.40719917888	0	0	1597.58117120774
SNORD115-40	9.96579999999998	-2.21462222222222	2698.40719917888	0	0	1597.58117120774
SNORD115-41	9.96579999999998	-2.21462222222222	2698.40719917888	0	0	1597.58117120774
SNORD115-44	9.96579999999998	-2.21462222222222	2698.40719917888	0	0	1597.58117120774
SNORD115-48	9.96579999999998	-2.21462222222222	2698.40719917888	0	0	1597.58117120774
SNORD115-5	9.96579999999998	-2.21462222222222	2698.40719917888	0	0	1597.58117120774
SNORD115-6	9.96579999999998	-2.21462222222222	2698.40719917888	0	0	1597.58117120774
SNORD115-8	9.96579999999998	-2.21462222222222	2698.40719917888	0	0	1597.58117120774
SNORD115-9	9.96579999999998	-2.21462222222222	2698.40719917888	0	0	1597.58117120774
SNORD116-1	9.96579999999998	-2.21462222222222	2698.40719917888	0	0	1597.58117120774
SNORD116-10	9.96579999999998	-2.21462222222222	2698.40719917888	0	0	1597.58117120774
SNORD116-11	9.96579999999998	-2.21462222222222	2698.40719917888	0	0	1597.58117120774
SNORD116-12	9.96579999999998	-2.21462222222222	2698.40719917888	0	0	1597.58117120774
SNORD116-13	9.96579999999998	-2.21462222222222	2698.40719917888	0	0	1597.58117120774
SNORD116-14	9.96579999999998	-2.21462222222222	2698.40719917888	0	0	1597.58117120774
SNORD116-15	9.96579999999998	-2.21462222222222	2698.40719917888	0	0	1597.58117120774
SNORD116-16	9.96579999999998	-2.21462222222222	2698.40719917888	0	0	1597.58117120774
SNORD116-18	9.96579999999998	-2.21462222222222	2698.40719917888	0	0	1597.58117120774
SNORD116-2	9.96579999999998	-2.21462222222222	2698.40719917888	0	0	1597.58117120774
SNORD116-22	9.96579999999998	-2.21462222222222	2698.40719917888	0	0	1597.58117120774
SNORD116-23	9.96579999999998	-2.21462222222222	2698.40719917888	0	0	1597.58117120774
SNORD116-24	9.96579999999998	-2.21462222222222	2698.40719917888	0	0	1597.58117120774
SNORD116-25	9.96579999999998	-2.21462222222222	2698.40719917888	0	0	1597.58117120774
SNORD116-26	9.96579999999998	-2.21462222222222	2698.40719917888	0	0	1597.58117120774
SNORD116-27	9.96579999999998	-2.21462222222222	2698.40719917888	0	0	1597.58117120774
SNORD116-29	9.96579999999998	-2.21462222222222	2698.40719917888	0	0	1597.58117120774
SNORD116-3	9.96579999999998	-2.21462222222222	2698.40719917888	0	0	1597.58117120774
SNORD116-5	9.96579999999998	-2.21462222222222	2698.40719917888	0	0	1597.58117120774
SNORD116-8	9.96579999999998	-2.21462222222222	2698.40719917888	0	0	1597.58117120774
SNORD117	9.96579999999998	-2.21462222222222	2698.40719917888	0	0	1597.58117120774
SNORD12	9.96579999999998	-2.21462222222222	2698.40719917888	0	0	1597.58117120774
SNORD121A	9.96579999999998	-2.21462222222222	2698.40719917888	0	0	1597.58117120774
SNORD121B	9.96579999999998	-2.21462222222222	2698.40719917888	0	0	1597.58117120774
SNORD125	9.96579999999998	-2.21462222222222	2698.40719917888	0	0	1597.58117120774
SNORD127	9.96579999999998	-2.21462222222222	2698.40719917888	0	0	1597.58117120774
SNORD12C	9.96579999999998	-2.21462222222222	2698.40719917888	0	0	1597.58117120774
SNORD18A	9.96579999999998	-2.21462222222222	2698.40719917888	0	0	1597.58117120774
SNORD18B	9.96579999999998	-2.21462222222222	2698.40719917888	0	0	1597.58117120774
SNORD18C	9.96579999999998	-2.21462222222222	2698.40719917888	0	0	1597.58117120774
SNORD19	9.96579999999998	-2.21462222222222	2698.40719917888	0	0	1597.58117120774
SNORD19B	9.96579999999998	-2.21462222222222	2698.40719917888	0	0	1597.58117120774
SNORD1A	9.96579999999998	-2.21462222222222	2698.40719917888	0	0	1597.58117120774
SNORD1B	9.96579999999998	-2.21462222222222	2698.40719917888	0	0	1597.58117120774
SNORD2	9.96579999999998	-2.21462222222222	2698.40719917888	0	0	1597.58117120774
SNORD20	9.96579999999998	-2.21462222222222	2698.40719917888	0	0	1597.58117120774
SNORD21	9.96579999999998	-2.21462222222222	2698.40719917888	0	0	1597.58117120774
SNORD24	9.96579999999998	-2.21462222222222	2698.40719917888	0	0	1597.58117120774
SNORD25	9.96579999999998	-2.21462222222222	2698.40719917888	0	0	1597.58117120774
SNORD26	9.96579999999998	-2.21462222222222	2698.40719917888	0	0	1597.58117120774
SNORD27	9.96579999999998	-2.21462222222222	2698.40719917888	0	0	1597.58117120774
SNORD28	9.96579999999998	-2.21462222222222	2698.40719917888	0	0	1597.58117120774
SNORD30	9.96579999999998	-2.21462222222222	2698.40719917888	0	0	1597.58117120774
SNORD32A	9.96579999999998	-2.21462222222222	2698.40719917888	0	0	1597.58117120774
SNORD32B	9.96579999999998	-2.21462222222222	2698.40719917888	0	0	1597.58117120774
SNORD33	9.96579999999998	-2.21462222222222	2698.40719917888	0	0	1597.58117120774
SNORD34	9.96579999999998	-2.21462222222222	2698.40719917888	0	0	1597.58117120774
SNORD35A	9.96579999999998	-2.21462222222222	2698.40719917888	0	0	1597.58117120774
SNORD35B	9.96579999999998	-2.21462222222222	2698.40719917888	0	0	1597.58117120774
SNORD36A	9.96579999999998	-2.21462222222222	2698.40719917888	0	0	1597.58117120774
SNORD36B	9.96579999999998	-2.21462222222222	2698.40719917888	0	0	1597.58117120774
SNORD36C	9.96579999999998	-2.21462222222222	2698.40719917888	0	0	1597.58117120774
SNORD37	9.96579999999998	-2.21462222222222	2698.40719917888	0	0	1597.58117120774
SNORD38A	9.96579999999998	-2.21462222222222	2698.40719917888	0	0	1597.58117120774
SNORD38B	9.96579999999998	-2.21462222222222	2698.40719917888	0	0	1597.58117120774
SNORD41	9.96579999999998	-2.21462222222222	2698.40719917888	0	0	1597.58117120774
SNORD42A	9.96579999999998	-2.21462222222222	2698.40719917888	0	0	1597.58117120774
SNORD42B	9.96579999999998	-2.21462222222222	2698.40719917888	0	0	1597.58117120774
SNORD43	9.96579999999998	-2.21462222222222	2698.40719917888	0	0	1597.58117120774
SNORD45A	9.96579999999998	-2.21462222222222	2698.40719917888	0	0	1597.58117120774
SNORD45B	9.96579999999998	-2.21462222222222	2698.40719917888	0	0	1597.58117120774
SNORD45C	9.96579999999998	-2.21462222222222	2698.40719917888	0	0	1597.58117120774
SNORD48	9.96579999999998	-2.21462222222222	2698.40719917888	0	0	1597.58117120774
SNORD49A	9.96579999999998	-2.21462222222222	2698.40719917888	0	0	1597.58117120774
SNORD4A	9.96579999999998	-2.21462222222222	2698.40719917888	0	0	1597.58117120774
SNORD4B	9.96579999999998	-2.21462222222222	2698.40719917888	0	0	1597.58117120774
SNORD5	9.96579999999998	-2.21462222222222	2698.40719917888	0	0	1597.58117120774
SNORD50B	9.96579999999998	-2.21462222222222	2698.40719917888	0	0	1597.58117120774
SNORD51	9.96579999999998	-2.21462222222222	2698.40719917888	0	0	1597.58117120774
SNORD52	9.96579999999998	-2.21462222222222	2698.40719917888	0	0	1597.58117120774
SNORD53	9.96579999999998	-2.21462222222222	2698.40719917888	0	0	1597.58117120774
SNORD54	9.96579999999998	-2.21462222222222	2698.40719917888	0	0	1597.58117120774
SNORD55	9.96579999999998	-2.21462222222222	2698.40719917888	0	0	1597.58117120774
SNORD56	9.96579999999998	-2.21462222222222	2698.40719917888	0	0	1597.58117120774
SNORD56B	9.96579999999998	-2.21462222222222	2698.40719917888	0	0	1597.58117120774
SNORD57	9.96579999999998	-2.21462222222222	2698.40719917888	0	0	1597.58117120774
SNORD58A	9.96579999999998	-2.21462222222222	2698.40719917888	0	0	1597.58117120774
SNORD59A	9.96579999999998	-2.21462222222222	2698.40719917888	0	0	1597.58117120774
SNORD6	9.96579999999998	-2.21462222222222	2698.40719917888	0	0	1597.58117120774
SNORD60	9.96579999999998	-2.21462222222222	2698.40719917888	0	0	1597.58117120774
SNORD61	9.96579999999998	-2.21462222222222	2698.40719917888	0	0	1597.58117120774
SNORD62A	9.96579999999998	-2.21462222222222	2698.40719917888	0	0	1597.58117120774
SNORD63	9.96579999999998	-2.21462222222222	2698.40719917888	0	0	1597.58117120774
SNORD65	9.96579999999998	-2.21462222222222	2698.40719917888	0	0	1597.58117120774
SNORD66	9.96579999999998	-2.21462222222222	2698.40719917888	0	0	1597.58117120774
SNORD69	9.96579999999998	-2.21462222222222	2698.40719917888	0	0	1597.58117120774
SNORD7	9.96579999999998	-2.21462222222222	2698.40719917888	0	0	1597.58117120774
SNORD70	9.96579999999998	-2.21462222222222	2698.40719917888	0	0	1597.58117120774
SNORD71	9.96579999999998	-2.21462222222222	2698.40719917888	0	0	1597.58117120774
SNORD72	9.96579999999998	-2.21462222222222	2698.40719917888	0	0	1597.58117120774
SNORD73A	9.96579999999998	-2.21462222222222	2698.40719917888	0	0	1597.58117120774
SNORD82	9.96579999999998	-2.21462222222222	2698.40719917888	0	0	1597.58117120774
SNORD84	9.96579999999998	-2.21462222222222	2698.40719917888	0	0	1597.58117120774
SNORD86	9.96579999999998	-2.21462222222222	2698.40719917888	0	0	1597.58117120774
SNORD87	9.96579999999998	-2.21462222222222	2698.40719917888	0	0	1597.58117120774
SNORD88A	9.96579999999998	-2.21462222222222	2698.40719917888	0	0	1597.58117120774
SNORD92	9.96579999999998	-2.21462222222222	2698.40719917888	0	0	1597.58117120774
SNORD93	9.96579999999998	-2.21462222222222	2698.40719917888	0	0	1597.58117120774
SNORD95	9.96579999999998	-2.21462222222222	2698.40719917888	0	0	1597.58117120774
SNORD96A	9.96579999999998	-2.21462222222222	2698.40719917888	0	0	1597.58117120774
SNORD96B	9.96579999999998	-2.21462222222222	2698.40719917888	0	0	1597.58117120774
SNORD99	9.96579999999998	-2.21462222222222	2698.40719917888	0	0	1597.58117120774
VTRNA1-2	9.96579999999998	-2.21462222222222	2698.40719917888	0	0	1597.58117120774
VTRNA1-3	9.96579999999998	-2.21462222222222	2698.40719917888	0	0	1597.58117120774
XKRY	9.96579999999998	-2.21462222222222	2698.40719917888	0	0	1597.58117120774
TTTY17A	9.96576788919233	-2.21464719729484	2698.39850464011	0	0	1597.58094160392
SNORD115-20	9.96575962543892	-2.2146536246586	2698.39626709052	0	0	1597.58088251479
SNORD90	9.9657401014436	-2.21466880998829	2698.39098064191	0	0	1597.58074290994
TTTY21	9.96572007803353	-2.21468438375168	2698.3855589684	0	0	1597.58059973332
SNORD88B	9.96571609832226	-2.21468747908267	2698.38448139494	0	0	1597.58057127646
SNORD16	9.96571035505265	-2.21469194607014	2698.38292630854	0	0	1597.58053020924
SNORD116-19	9.96570470542331	-2.2146963402263	2698.38139657681	0	0	1597.58048981155
SNORD88C	9.96569939914161	-2.21470046733429	2698.3799598122	0	0	1597.5804518689
TTTY17B	9.9656841123683	-2.21471235704686	2698.37582066239	0	0	1597.5803425603
KRTAP22-1	9.96565644166989	-2.21473387870117	2698.36832835753	0	0	1597.5801446989
VTRNA1-1	9.96564483808035	-2.21474290371526	2698.3651864914	0	0	1597.58006172613
DEFB113	9.96559260241902	-2.21478353145186	2698.35104281155	0	0	1597.57968820602
SNORD124	9.96557210300427	-2.21479947544111	2698.3454922518	0	0	1597.57954162001
TTTY19	9.96550400312132	-2.21485244201673	2698.32705306835	0	0	1597.57905464963
SNORD46	9.96548824814668	-2.2148646958859	2698.3227871452	0	0	1597.57894198731
TTTY22	9.96545653531016	-2.21488936142541	2698.31420036377	0	0	1597.57871521041
SNORD11B	9.96544467420989	-2.21489858672563	2698.31098877229	0	0	1597.57863039179
SNORA70C	9.96544042138117	-2.21490189448129	2698.30983724771	0	0	1597.57859997978
DEFB114	9.96542543893872	-2.21491354749209	2698.30578050058	0	0	1597.57849283997
SNORD12B	9.96529887631679	-2.21501198508692	2698.27151155176	0	0	1597.57758777058
KRTAP20-1	9.96474840421379	-2.21544013005593	2698.12246201377	0	0	1597.57365090417
KRTAP23-1	9.96469274287942	-2.21548342220488	2698.1073907756	0	0	1597.57325279347
TTTY12	9.96466105345296	-2.21550806953657	2698.09881033283	0	0	1597.5730261362
KRTAP20-3	9.96449128365195	-2.21564011271513	2698.05284231689	0	0	1597.57181183258
TTTY3B	9.96421965665234	-2.21585137815928	2697.97929475912	0	0	1597.56986886665
KRTAP25-1	9.96417934451812	-2.21588273204145	2697.96837957387	0	0	1597.56958049937
KRTAP19-4	9.96394829496682	-2.21606243724801	2697.90581903958	0	0	1597.5679276589
DEFB110	9.96394208349588	-2.21606726839208	2697.90413717983	0	0	1597.56788322301
TTTY13	9.96375066718687	-2.21621614774353	2697.85230800944	0	0	1597.56651382476
TTTY11	9.96319865782284	-2.21664548836	2697.70284223229	0	0	1597.56256434356
TTTY23	9.96160860710103	-2.21788219447696	2697.27230937845	0	0	1597.55118472135
TTTY8	9.96116628170111	-2.21822622534357	2697.15254237094	0	0	1597.54801824903
LCE3B	9.95988181037844	-2.21922525859453	2696.80475025548	0	0	1597.53882100713
TTTY20	9.95873540382362	-2.22011690813717	2696.49434148742	0	0	1597.53060971005
TTTY5	9.95770721030041	-2.22091661421078	2696.21594087681	0	0	1597.52324300744
CT47A11	9.95523308622708	-2.22284093293448	2695.54603036174	0	0	1597.50550840846
SPINK14	9.95512920795938	-2.22292172714269	2695.51790358161	0	0	1597.50476355128
CDY1B	9.95266232539988	-2.22484041357786	2694.84995382764	0	0	1597.48706878555
TTTY6B	9.95178266094418	-2.2255245970434	2694.61176994877	0	0	1597.48075621724
OR6Q1	9.95112344127978	-2.22603732344904	2694.43327518786	0	0	1597.4760246194
TTTY1B	9.95050674990248	-2.22651697229806	2694.2662956727	0	0	1597.47159752245
RBMY1F	9.94882002341008	-2.22782887068103	2693.80958623541	0	0	1597.45948517
TTTY7	9.94678757705808	-2.22940966228814	2693.25926735803	0	0	1597.44488300778
TTTY6	9.94237155676938	-2.23284434473491	2692.06355593107	0	0	1597.41312884253
RBMY2EP	9.92294427623878	-2.24795445181427	2686.80329447246	0	0	1597.27299055079
BPY2	9.91027753413968	-2.25780636233579	2683.3735619803	0	0	1597.18122881238
RBMY2FP	9.90844325399918	-2.25923302466729	2682.87689992242	0	0	1597.16791508153
XKRY2	9.89696333203278	-2.26816185286338	2679.76851885114	0	0	1597.08444270403
TTTY4C	9.82310875536498	-2.32560430138278	2659.77115573201	0	0	1596.54127769351
AMELY	9.81567776823998	-2.33138395803556	2657.75909155702	0	0	1596.48602996555
PRY2	9.73720832617998	-2.39241574630444	2636.51217637005	0	0	1595.89584805939
RPS4Y2	9.70762525165798	-2.415424804266	2628.50206365818	0	0	1595.67009058492
OR5D14	9.96094543893872	-2.21839799193653	2351.86524125322	0	0	1586.61695532538
SNORA35	9.96689856251043	-2.21376778471409	2321.01339884022	0	0	1585.43291152183
SNORD9	9.9665699866228	-2.21402334373781	2320.93688265583	0	0	1585.42992508497
SNORA11C	9.96673033610164	-2.21389862747648	2307.21757734869	0	0	1584.8903862109
DEFB121	9.96554822111363	-2.21481805024494	2298.35861353241	0	0	1584.53763987148
FAM197Y2	9.92557763976363	-2.24590628018382	2289.14018140051	0	0	1584.16690134033
KRTAP6-2	9.96620500222951	-2.21430722048814	2049.35059607412	0	0	1573.02581129847
OR51A2	9.96480505239394	-2.21539607036025	1997.60751935756	0	0	1570.18275930196
OR5H1	9.9625275073853	-2.21716749425586	1974.22750991426	0	0	1568.83848005112
OR5M3	9.96457305612839	-2.21557651190012	1971.88507620572	0	0	1568.70166799334
OR5AR1	9.96064715289001	-2.21862999219664	1948.90961696258	0	0	1567.33868146924
DAOA	9.95892072989241	-2.21997276563922	1781.74236206461	0	0	1556.14338482643
SNORD115-7	9.94545602028873	-2.23044531755319	1770.07534948554	0	0	1555.26853731555
OR4C45	9.96117985117884	-2.21821567130533	1704.02669068521	0	0	1550.05328354517
OR52J3	9.95882781951951	-2.22004502926258	1587.65237039754	0	0	1539.65042479362
KRTAP20-2	9.96121860041244	-2.21818553301253	1574.70347877274	0	0	1538.38588764165
SPINT4	9.96552933364917	-2.21483274049507	1565.07836902023	0	0	1537.43089842143
OR4K14	9.95490620366756	-2.22309517492521	1515.60846284583	0	0	1532.311341182
OR6P1	9.96326213951283	-2.21659611371223	1381.95402829258	0	0	1516.48882570166
GAGE12F	9.96218895351427	-2.21743081393333	1282.2563492204	0	0	1502.42869822432
PYDC2	9.96238051195582	-2.21728182403435	1250.88067338284	0	0	1497.5327943427
RNASE12	9.92054953319212	-2.24981702973945	1224.23629824441	0	0	1493.17909004436
SNORA36C	9.97453498244243	-2.2078283469892	1181.05290273811	0	0	1485.71367018577
SNORD23	9.97448684410009	-2.20786578792214	1177.0923669791	0	0	1485.00235700162
DEFB122	9.95810488991689	-2.2206073078424	1149.73180851254	0	0	1479.95983600935
OR6C70	9.81030682152591	-2.33556136103538	1144.71879018072	0	0	1479.01098053036
TGIF2LY	9.86845021988782	-2.29033871786501	1067.04789926017	0	0	1463.24240333168
SNORD115-13	9.8869403207736	-2.27595752828718	1063.49018123978	0	0	1462.4690911339
GSX1	9.55581190346155	-2.53350185286322	1056.67435880468	0	0	1460.97430703405
SLC22A24	9.65165870157739	-2.45895434321757	1009.17904123591	0	0	1450.05246743176
KRTAP6-3	9.95141856724823	-2.22580778102913	982.694243143374	0	0	1443.55455338391
LACRT	9.8813176110584	-2.28033074695456	940.96611765195	0	0	1432.67136036776
SNORA36B	9.97369715818514	-2.2084799880782	930.669304269109	0	0	1429.856925932
OR4C16	9.96738258904184	-2.21339131963411	926.119865602768	0	0	1428.59645516822
OTOL1	9.84720773897734	-2.30686064746205	920.365725991055	0	0	1426.9870731063
RAB9BP1	9.96707457415975	-2.21363088676462	902.745143492873	0	0	1421.95127724585
MRGPRG	9.98227095702581	-2.2018114778688	880.446727449547	0	0	1415.33779573104
SAA3P	9.95631205590546	-2.22200173429574	841.156736631735	0	0	1402.98718505722
CT47A6	9.94573285742155	-2.23022999978322	805.587899463759	0	0	1390.97516394442
DEFB112	9.97181253218881	-2.20994580829757	766.837190958508	0	0	1376.89981581848
GLYCAM1	9.96725743130258	-2.21348866454242	755.788563034072	0	0	1372.68342335322
OR10AG1	9.96770223454656	-2.21314270646377	750.581881124545	0	0	1370.66364804539
DEFB115	9.97616334373778	-2.20656184375948	735.494296406295	0	0	1364.68886713897
SCARNA23	9.98559688423162	-2.19922464559761	707.007587045221	0	0	1352.89088372709
KRTAP20-4	9.95779059751402	-2.22085175748907	700.529552741419	0	0	1350.10917927869
CDX4	9.95289843041077	-2.22465677634716	685.76345680113	0	0	1343.62525002206
DEFB107A	9.98317173485313	-2.20111087289199	670.204132831105	0	0	1336.56979207261
MS4A13	9.96971956914332	-2.21157366844407	650.850740017606	0	0	1327.45850906691
SNORA30	9.98330552338213	-2.20100681514721	643.993896153221	0	0	1324.13747383792
OR52A5	9.96240091466465	-2.21726595526081	636.761448342229	0	0	1320.58004118008
PCGEM1	9.55935900618647	-2.53074299518828	611.183059878304	0	0	1307.53152566026
OR8B4	9.98390196533079	-2.20054291585381	605.904687170588	0	0	1304.74451194602
CRYGA	9.87121198038051	-2.28819068192625	605.796532444437	0	0	1304.68705719627
OR2T6	9.97093439663341	-2.21062880261844	603.595644710106	0	0	1303.51482195284
SNORD8	9.98070827350761	-2.20302689838296	588.037877275489	0	0	1295.05868786434
OR5AP2	9.9578857527451	-2.2207777478649	563.392986982749	0	0	1281.02579372044
RGS21	9.92914542806981	-2.24313133372346	547.878628931424	0	0	1271.76535360399
HES3	9.95086289253662	-2.2262399724715	509.636669802836	0	0	1247.39813641296
SNORA11B	9.99858004849221	-2.18912662895049	494.404612048133	0	0	1237.02938720712
SCARNA18	9.99217782397858	-2.19410613690553	487.364672330324	0	0	1232.09967145883
LGALS13	9.93538912295853	-2.23827512658779	481.928252909941	0	0	1228.23120305736
PAGE3	9.9624028203556	-2.21726447305673	470.641516399715	0	0	1220.02287124189
DAZ4	9.91073438743661	-2.21813966835736	466.747463564897	0	0	1217.13397879189
SNORD115-26	9.48300842929608	-2.59012677721414	458.68394210308	0	0	1211.05608549489
TECTB	9.77243510590304	-2.32570577621681	453.115434891902	0	0	1206.78158108872
CT47A10	9.96332218270999	-2.21654941344777	439.477114766177	0	0	1196.03572660462
TRIM64	9.95498648598179	-2.22303273312526	413.800851108842	0	0	1174.66727484473
SSX7	9.97489983808045	-2.20754457038185	400.761214673496	0	0	1163.20068900078
SNORA32	10.0191647711944	-2.17311628907104	387.400267979528	0	0	1150.98652976286
PRNT	9.88966739270381	-2.22392397234146	358.599130590214	0	0	1122.90625150116
RNASE9	9.90326930954236	-2.21334470368926	357.401747856874	0	0	1121.68315291988
NPS	9.96122964717686	-2.21817694108465	351.620284007108	0	0	1115.711011018
LOC100129935	9.88425909606488	-2.22813042528285	349.481399620218	0	0	1113.4732014759
NOX3	9.75507191224028	-2.32860934603532	346.977030849217	0	0	1110.83315377084
OR51G1	9.91494175115657	-2.20426613798931	341.287932389249	0	0	1104.75475852434
SCARNA11	10.0473274781226	-2.15121196146022	338.979402272745	0	0	1102.25552092213
OR10X1	9.90672464299646	-2.20427199484112	324.503203673052	0	0	1086.13404532381
FTLP10	9.88598056072677	-2.22040628105088	318.751495076696	0	0	1079.50397308903
OR51F1	9.89178498940971	-2.21589172540859	315.572296488012	0	0	1075.78189873765
SNORA38	10.0402765191462	-2.15669604066405	313.88590449546	0	0	1073.79060901903
OR51T1	9.86477089236941	-2.23690268977327	308.335240553194	0	0	1067.15174163609
OR4C13	9.89829116047041	-2.20624727923007	303.209667130551	0	0	1060.90304242205
RBMY1E	9.88235290674986	-2.2186436987905	303.20161912987	0	0	1060.89313965928
BSPH1	9.98250944317476	-2.20162598864183	302.915185150062	0	0	1060.54050495951
OR5AS1	9.89995242349923	-2.20495518576321	302.065035175768	0	0	1059.49170420403
OR8J1	9.89955290647119	-2.20526592122946	301.276145499283	0	0	1058.51557092751
TAS2R16	9.89977894459616	-2.20509011379893	301.106847892008	0	0	1058.30572427803
OR51V1	9.88894121230696	-2.21351946113498	301.01802634592	0	0	1058.19557692546
OR4K13	9.89979849701798	-2.20507490635974	300.716943108989	0	0	1057.82193859345
OR4A15	9.90253491221223	-2.20294658343088	299.729038598333	0	0	1056.59307659686
OR5B3	9.9001501111978	-2.20480142866432	299.513554417001	0	0	1056.32444336742
OR52R1	9.8498159090909	-2.24853434343434	299.469825647547	0	0	1056.26990302904
OR6C6	9.89804082827041	-2.20644198205229	297.561329999558	0	0	1053.88099770337
OR2L8	9.90516366660162	-2.21187131486539	296.421830495449	0	0	1052.44663850377
OR4C11	9.90012360152721	-2.204822047297	295.905775807233	0	0	1051.7950596726
IFNA14	9.88353770664959	-2.21772218775737	295.827111448846	0	0	1051.69562751238
OR6C75	9.89829488378574	-2.20624438331814	289.112579765934	0	0	1043.1001697204
OR14C36	9.89876365698674	-2.20587978193959	287.917013584789	0	0	1041.5468556587
TGM6	9.75090022671565	-2.33185399033226	287.858257731455	0	0	1041.47033728309
OR9K2	9.8906979053564	-2.21215314431875	287.204050886196	0	0	1040.6172059036
OR5D16	9.89734690987123	-2.20340442363549	287.008308364327	0	0	1040.36153268373
OR4P4	9.89572605150213	-2.2046650912559	286.961305887516	0	0	1040.3001111449
OR4A5	9.89523290284821	-2.20504865132006	286.947005311592	0	0	1040.28142137429
OR6K2	9.88712637924309	-2.21135372523516	286.711928209839	0	0	1039.97404799561
OR8H1	9.89643488211357	-2.20411377855811	285.930086289109	0	0	1038.94977979048
OR2G3	9.85486313304719	-2.2364473611653	285.776342158612	0	0	1038.7480056166
OR5A2	9.89232024719909	-2.20731405015827	285.147593169464	0	0	1037.92160346772
DAZ2	9.63148100565761	-2.38542424307436	284.892500580795	0	0	1037.58575496264
PLA2G2E	9.8656394749456	-2.22806576191098	280.846768956374	0	0	1032.21514707415
OR2AG1	9.8980895705368	-2.20640407140066	279.637005134747	0	0	1030.59290171806
OR8B8	9.91945151552304	-2.18978922530025	275.750680843068	0	0	1025.32961526261
OR4L1	9.90337082715565	-2.1987191546365	275.695405243878	0	0	1025.25417752577
KRTAP13-2	9.63790395239934	-2.41335475419444	274.854359734481	0	0	1024.10433514886
KRTAP27-1	9.88438971127582	-2.21054588112889	274.278340804467	0	0	1023.31463140969
OR7A17	9.90044891003844	-2.20099175683877	273.553822980043	0	0	1022.31879438116
PTH2	10.0335047893093	-2.16196294164831	272.73998887121	0	0	1021.1967942781
C11orf40	9.8933868181818	-2.20105949494949	264.849113961097	0	0	1010.1272885368
KRTAP13-3	9.89167091494341	-2.20239408635713	264.803178685272	0	0	1010.0618163009
BSX	9.89565126943865	-2.20472325508306	264.476724420789	0	0	1009.59616485128
ZNF735	9.91220280767511	-2.20639642736378	264.171173295942	0	0	1009.15977050565
KRTAP21-1	9.8952837865782	-2.19958407508562	263.417896644479	0	0	1008.08160915892
OR10Z1	9.89059858396965	-2.20322812155894	261.406129227184	0	0	1005.18590150668
RBMY1J	9.80277544479128	-2.24159409849566	261.32734524343	0	0	1005.07201584864
HNRNPK	-8.46830465707022	1.38043968591508	-259.949133227668	0	0	1003.07378546084
OR6K3	9.82578041469283	-2.25906725321869	258.97653237844	0	0	1001.65680666756
OR5H6	9.84809901956405	-2.21055833831885	257.306785468651	0	0	999.210843345229
OR4X1	9.86235592358285	-2.19525372610221	257.231740151671	0	0	999.100513865343
OR9Q2	9.88548348155062	-2.20504630727879	256.330740098237	0	0	997.773200194331
OR10C1	9.88353574340895	-2.20656121472231	256.019132248442	0	0	997.312994083604
LEUTX	9.98264668803294	-2.20151924264103	255.376087363228	0	0	996.361404785962
IL9	9.86595174195976	-2.2202376602939	252.201419347162	0	0	991.625737554384
MYL10	9.76540999191756	-2.30959929921562	251.89216986837	0	0	991.161039292309
SNORD67	10.0448400114263	-2.15314665777956	251.709974362618	0	0	990.886976269018
IL3	9.86849980756372	-2.21825583149083	249.943900963937	0	0	988.219418084164
KRTAP12-4	9.8873388632183	-2.20169527810292	248.577635298857	0	0	986.141967662375
CABP2	9.92533084443451	-2.18163914119739	246.393840902096	0	0	982.796135502666
OR4X2	9.87580607087115	-2.21257318225171	246.000803847298	0	0	982.19061698198
CT47A7	9.99114049411959	-2.19491294901808	245.432229488957	0	0	981.312845950942
MBD3L2	9.97679125940584	-2.20607346490655	244.761751131863	0	0	980.274981609676
NMS	9.88836415333591	-2.19918873932457	244.677561082499	0	0	980.14444716119
DAZ3	9.65417661041725	-2.32846074240273	244.636572035819	0	0	980.080877506652
CD300LD	9.81366475976817	-2.23312463129141	244.353341632003	0	0	979.641308743804
DEFB127	9.88249132991465	-2.20375649087444	240.487272045565	0	0	973.586748001159
GFRAL	9.86061763307502	-2.20082163892144	240.300256530757	0	0	973.291263429151
TTTY10	9.52944409968825	-2.44779991741417	238.466420230871	0	0	970.380871727743
HTN1	9.76542521431319	-2.33115791412003	237.48301496726	0	0	968.810413944552
ATP6V1G3	9.78584705980668	-2.35458562015034	236.116181853655	0	0	966.616213454152
DEFB135	9.99477164065545	-2.19208872393463	234.462377538928	0	0	963.943375756162
OR5D13	9.84932988713001	-2.1926146332423	232.694135515802	0	0	961.063552286603
SCARNA20	10.1294072607436	-2.08737213053275	232.073939959408	0	0	960.048025684876
KRTAP19-7	9.88374471517751	-2.19851799930637	231.617371576274	0	0	959.298603076427
PRAMEF17	9.84651718201325	-2.19302615641392	226.057461838221	0	0	950.046025574632
LCE3C	9.80418358313354	-2.25919206160319	225.648837716375	0	0	949.356628167494
DEFB128	9.88224579008971	-2.19735428447566	225.070638983323	0	0	948.378903058297
CT47A9	10.0081595262247	-2.18167592404741	224.934686483941	0	0	948.148627937947
KIR3DP1	9.85345567889195	-2.22479204773049	224.591386339333	0	0	947.56650075022
OR8D2	9.9978413242014	-2.13978869228779	224.40601106589	0	0	947.251776598308
TMEM207	9.70829749651617	-2.34501785624498	223.872341862454	0	0	946.34421037232
SLC6A18	9.34900291761846	-2.59452828629674	223.543589333373	0	0	945.784002342799
OR9G4	9.83719410958135	-2.19746948042661	223.182719985988	0	0	945.168073853182
OR4K15	9.82966028370767	-2.2033291227728	222.82369161947	0	0	944.554254128688
IQCF6	10.1036425868125	-2.10741132136807	222.353620445518	0	0	943.749024394545
OR4C15	9.84259460314357	-2.19326909654488	222.010028582585	0	0	943.159327804163
LOC284788	9.99834270818227	-2.13939872696933	221.038383436367	0	0	941.486551539454
GPHB5	9.87488968103782	-2.20202456626349	219.773480438932	0	0	939.297374293545
LCE4A	9.86691993854856	-2.20723461850262	219.320823571709	0	0	938.510764177487
OR10J1	9.91917918371326	-2.19458512983916	218.666808461726	0	0	937.371247935106
OR11A1	9.77474333286885	-2.22408548857674	218.087626206885	0	0	936.359147563381
TRIM77	9.84824700044593	-2.18887278753194	217.600492689395	0	0	935.50572952945
SPANXN4	9.90346470152164	-2.181973413968	217.43282168971	0	0	935.211523448464
KRTAP6-1	9.87813251853295	-2.1967012229592	214.978406681811	0	0	930.877629240503
OR14A16	9.9256825065491	-2.17187244440118	214.927747939222	0	0	930.787637308336
TARM1	9.95521111337153	-2.22285802293324	214.807172777854	0	0	930.573354741713
OR8K5	9.83163594950117	-2.19720840291322	214.576075886198	0	0	930.162306687256
OR4C3	9.83074599855081	-2.19790058698572	214.209958971401	0	0	929.510158344456
SF1	-7.55639948288816	2.0219754021981	-213.448810052021	0	0	928.150643024697
AMBN	9.79211278844587	-2.2997997756532	212.749823670885	0	0	926.897717311901
OR10J5	9.82480912295858	-2.20251815689079	212.591374428201	0	0	926.613104682109
NPSR1	9.31957928529596	-2.71723833365868	211.110134859234	0	0	923.941751198627
OR8B12	9.93236015969005	-2.16496962327136	210.993114457369	0	0	923.72988197598
OR7D4	9.98612669695106	-2.14251484176532	210.794830958786	0	0	923.370605069562
OR4N5	9.84063878685694	-2.19020619608095	210.145692176267	0	0	922.191952385741
OR8K1	9.82700104146923	-2.19723605865523	208.548579262197	0	0	919.275916614142
OR6Y1	9.83125094253384	-2.19393058004942	208.495660823269	0	0	919.17890190919
OR4D11	9.82230408589266	-2.2008892463259	208.277354204364	0	0	918.778413551505
OR5F1	9.83817612033887	-2.18854433064551	208.214211948209	0	0	918.662496677405
OR10T2	9.8134069056909	-2.20780927537171	208.166884991051	0	0	918.575589756661
OR8K3	9.83733897748169	-2.19084316902938	208.104057755031	0	0	918.46018794199
OR10A7	9.83595614458502	-2.19027097845406	208.09857350635	0	0	918.450112698028
KRTAP13-4	9.82370214425053	-2.19980186760311	208.072201921366	0	0	918.401660993465
IL21	9.78358121174933	-2.28895249187171	208.063463490961	0	0	918.385604741626
OR6K6	9.84719806894827	-2.18510453223214	207.581181441278	0	0	917.498361849077
RBMY1B	9.75637238977755	-2.1990626362336	207.045742486868	0	0	916.510826341525
OR6C68	9.83495113817508	-2.19105265010623	207.02498055134	0	0	916.47248094668
OR51G2	9.82149598405879	-2.20151776997446	206.912237449551	0	0	916.264185309585
HNRNPL	-7.35353278579769	1.49310492922806	-206.704563881278	0	0	915.880195981177
OR5T1	9.83601687280529	-2.19022374539385	206.274559309567	0	0	915.083846296707
OR6C76	9.83392030656034	-2.19185440802881	206.266852915043	0	0	915.069558744396
OR9I1	9.82413393595671	-2.19946602960941	206.027705068041	0	0	914.625907438373
OR2M2	9.8572868031325	-2.17725773897774	205.885568166352	0	0	914.361972234242
SPO11	9.95013812162073	-2.17050595591113	205.75177747517	0	0	914.113363109439
OR10V1	9.79933060476	-2.22334160033816	205.169119981391	0	0	913.028721297703
OR4B1	9.84089312970287	-2.18643110114017	204.985522786461	0	0	912.686287990709
OR6C2	9.7383192380583	-2.26621079464151	204.712898980022	0	0	912.177223409222
RBMY1A1	9.62447321693325	-2.30165088177917	204.246632214738	0	0	911.304949129957
MT1B	10.0066109915833	-2.18288033987966	203.742766816969	0	0	910.360023164959
OR5I1	9.83348827016329	-2.18925407270126	203.699041917431	0	0	910.277909820295
OR5B17	9.83385326124518	-2.18897019074869	203.223262280958	0	0	909.383240320795
KRT26	9.79529279443727	-2.19111621038715	203.109265415116	0	0	909.168556520673
OR4E2	9.83342133994761	-2.19224249317204	202.972285716398	0	0	908.910426018206
SULT1C3	9.69106738796603	-2.36090768814761	202.96206565189	0	0	908.891159682311
HNRNPA2B1	-9.60013560601394	1.70766536198915	-202.940239879703	0	0	908.85001151779
FABP9	9.86839705646285	-2.20924824901372	202.737471460652	0	0	908.467513594774
TARDBP	-7.01629775974013	1.32653065656576	-201.976889439751	0	0	907.02924540095
OR11G2	9.83297871077413	-2.19258676030698	201.400682372299	0	0	905.935910738413
PRG3	9.82349416253271	-2.20161135843414	201.307085053385	0	0	905.758008549106
PRR20D	9.75856639972686	-2.16864595677808	201.046129823531	0	0	905.261555700421
PRR20B	9.75838167869682	-2.16878962869034	201.042324198128	0	0	905.254310799607
POTEA	9.88039279429796	-2.17025573069753	200.857686757571	0	0	904.902640335112
PRAMEF10	9.72269461401222	-2.28652464364704	200.544146026757	0	0	904.304690296181
TSPY4	9.69027194679821	-2.27523886461147	200.3364135158	0	0	903.907995534678
OR2F1	9.8113499331141	-2.20647277929508	199.452378094593	0	0	902.215055633813
KRTAP24-1	9.78306896633407	-2.19603954133611	198.922216670877	0	0	901.196081485637
IFNA16	9.82339809598123	-2.1935247132267	198.624354017706	0	0	900.62236092731
TAAR2	9.82952393149767	-2.18984881085533	198.584782750736	0	0	900.546075163031
KRTAP19-6	9.86897246976197	-2.19636888715481	197.759419405884	0	0	898.951361273386
KRTAP19-8	9.86836587481185	-2.19856113777259	197.020671160732	0	0	897.518187077244
TSPY1	9.68187069644907	-2.30469021589313	196.958771761672	0	0	897.39785142513
TTTY9B	9.75309612660942	-2.2175506136472	196.852342004475	0	0	897.190855587061
DEFB116	9.86861798673428	-2.19610823253999	196.631262367399	0	0	896.760508898966
OR51L1	9.8221603806923	-2.19448738067364	195.867564911359	0	0	895.270087201091
OR4A16	9.80445922286935	-2.20718335696019	195.360367441159	0	0	894.276947053547
KRTAP12-3	9.86243659299923	-2.20039780140462	194.857494256869	0	0	893.289658628771
OR12D3	9.87101751839369	-2.1821317028655	193.924210394289	0	0	891.450401275541
OR10P1	9.8351981717853	-2.18728324012657	193.4408669951	0	0	890.49428789192
SCARNA4	10.2364495393232	-2.00411702497085	193.178726190955	0	0	889.974716131934
OR52E4	9.85785551725099	-2.17323813304719	192.745688020923	0	0	889.114835630708
OR10K2	9.80042280725709	-2.20841483677982	192.286347562672	0	0	888.200561188895
CT47A1	9.9604543110751	-2.2187799802749	191.634589558031	0	0	886.899452001147
OR5H14	9.82440639777602	-2.18809161486106	191.496495445942	0	0	886.623192134588
IL17F	9.71262793057805	-2.34413837722715	191.331797210505	0	0	886.293443470296
UBTFL1	9.83793919123789	-2.18515133610789	191.067478240909	0	0	885.763632612147
KRTAP19-2	9.86860982735074	-2.19322253327264	190.798431958985	0	0	885.223575360469
OR4K1	9.80287601791987	-2.20483746586029	190.72381136846	0	0	885.073651244613
C2orf83	9.94804127752069	-2.16397547101925	189.908368665344	0	0	883.43138140938
HNRNPA1	-10.6815496860545	2.19640188559398	-189.630454420258	0	0	882.870024833875
TBL1Y	8.92654594420626	-2.84448320501128	189.435505229159	0	0	882.475746503341
CDY2B	9.70959406582686	-2.20035032253868	189.221658956966	0	0	882.042772163152
DEFB129	9.92131552184931	-2.17717694260203	188.942144307713	0	0	881.476084488964
FERD3L	9.78828009141068	-2.22083871678158	188.661421318066	0	0	880.906084164926
VENTXP1	9.95836160902398	-2.17049513742577	188.422088596664	0	0	880.419440936833
OR5M1	9.82726889192351	-2.18508909416048	188.134334429507	0	0	879.833504134854
SFPQ	-8.05423944526513	1.95768586075338	-187.428330712362	0	0	878.392024384393
OR2M5	9.82113437656759	-2.18872856569994	187.369241519144	0	0	878.271128006474
IFNA8	9.83912379215203	-2.18487088893225	187.33515675328	0	0	878.201372939162
OR4D2	9.82223345159132	-2.18787372957037	187.065435799799	0	0	877.648927034296
GPR148	9.83237683183785	-2.20121625200489	186.430004312387	0	0	876.344208301956
CNBP	-7.83382660331084	1.93294988934409	-186.150694530706	0	0	875.769271083684
IFNA10	9.81938695362577	-2.19040812697792	186.077700761301	0	0	875.618874126632
VPREB1	9.69256371453683	-2.29063592404709	185.889861943848	0	0	875.231572688956
HNRNPM	-7.47245437642793	1.08977626782878	-185.411016759561	0	0	874.242442354733
POM121L12	9.78415488490049	-2.18242448346122	185.216090414928	0	0	873.83904514271
KRTAP4-8	9.7663034695669	-2.2026941448823	184.64024566098	0	0	872.644810792378
SF3B2	-7.04264382587361	1.46041313543164	-184.484877505026	0	0	872.321945327863
HTN3	9.90835278691269	-2.25930338795678	184.420263419582	0	0	872.187591350978
WFDC9	9.82157562510445	-2.18702855421167	183.501511011108	0	0	870.271997460433
HNRNPC	-8.23454872220089	1.81729872111647	-182.964044927777	0	0	869.14685099075
TMEM225	9.8681095981271	-2.16526273681022	182.779176660718	0	0	868.759064904311
NPVF	9.93455810657152	-2.18262374539385	182.491376974577	0	0	868.154571290398
OR4S2	9.82159167075412	-2.1837274378983	182.440832626246	0	0	868.048307964455
MBD3L5	9.84709473942361	-2.20675535418566	182.33581218952	0	0	867.827419509081
GABRR3	9.65360835168051	-2.2109686305111	181.756232784234	0	0	866.606063256436
IFNA7	9.80281837690201	-2.19754934321761	181.749972533504	0	0	866.592849325482
OR2T11	9.79399901594115	-2.17935202800535	180.748768335319	0	0	864.473563653518
OR51A7	9.81210597430466	-2.1940415654398	180.621464640309	0	0	864.203240614886
KRTAP4-3	9.76772995791758	-2.19162215394287	180.521909319295	0	0	863.991704930973
OR5L1	9.78363836324617	-2.17824213161659	180.46728706341	0	0	863.875592903635
OR5H15	9.81936197229807	-2.18413437508128	180.261472065894	0	0	863.437765361945
EIF1	-10.2420819477741	1.58836353556965	-179.443372356793	0	0	861.692397847536
EWSR1	-7.66435614347029	1.17733411063422	-179.266917154543	0	0	861.314881822712
OR13F1	9.86253560559613	-2.16308442797067	178.892281333078	0	0	860.51211730954
ACTB	-10.3749470928317	2.42767852375718	-178.360859728095	0	0	859.370462962403
OR5T3	9.81144043712718	-2.18868306910308	178.265118251646	0	0	859.164414455954
FAM24A	9.82114824522042	-2.18113255169723	177.953421030771	0	0	858.492821718423
EIF4H	-7.42724868485589	1.3537430683444	-177.643677368713	0	0	857.82425524564
FUS	-8.01573563513729	2.03350940499423	-177.570021276872	0	0	857.66509821531
OR4M1	9.76886197954405	-2.19074169267784	177.52752208333	0	0	857.573234953263
HMHB1	9.70127359609283	-2.33513884445303	177.515206690096	0	0	857.546610700024
DBX1	9.7757078033555	-2.24987625395581	176.776922119409	0	0	855.947106631925
KRTAP13-1	9.77787569310518	-2.21346511748383	176.093095391563	0	0	854.459535549182
OR6N2	9.76899562677663	-2.18504683573938	175.671951799397	0	0	853.540481032581
OR4K5	9.77123873418426	-2.18330219664455	175.632639373191	0	0	853.454576356023
OR51D1	9.75516459729108	-2.19681112129884	175.61027079115	0	0	853.405688315259
GSC2	9.79227144111254	-2.17152751549831	175.273081085881	0	0	852.667972679857
OR14J1	9.77316177554202	-2.18180649781074	175.075546029562	0	0	852.235130761007
BHLHE23	9.79032349673928	-2.21626985607146	174.889745036329	0	0	851.827549312077
ACTG1	-10.5049538949892	2.54816894026091	-174.799629037946	0	0	851.629708937503
DDX17	-8.53605533303607	1.95050835208305	-174.497668713691	0	0	850.966033039013
RBM39	-8.51631973175931	1.65197303691447	-174.259992910105	0	0	850.442829719568
DDX5	-8.94256724360384	1.51548583073236	-173.645577093842	0	0	849.086944497856
PCBP1	-6.81637252898419	1.74762578553755	-173.111442378876	0	0	847.904274856693
TAAR9	9.77540813026029	-2.18106615121168	172.561187539323	0	0	846.682048911542
HNRNPH1	-8.88579338986102	1.83820349980506	-172.539249165106	0	0	846.633237792705
OR4D1	9.76641581099157	-2.18705335912775	172.331653870797	0	0	846.171044301091
OR4C12	9.77060041385651	-2.1802213952833	172.276284103317	0	0	846.047673139193
OR1S2	9.77542018700181	-2.17647268283696	172.114690308314	0	0	845.687391636888
RHOA	-7.54382275165807	1.95520162244776	-172.006941359346	0	0	845.446970010721
OR1I1	9.85323461359449	-2.1627333055881	171.302445659667	0	0	843.871261559852
KRTAP19-3	9.79224536870855	-2.19828643039838	171.245656069082	0	0	843.743958433203
PISRT1	9.8040235120673	-2.18830974313956	171.065417985331	0	0	843.339642939968
HTR3D	9.9525350724596	-2.10418256990514	170.800736406415	0	0	842.745121267163
OR12D2	9.69497687113317	-2.23903970629035	170.19118812495	0	0	841.37242467009
SNORA14A	10.1787913293574	-2.0489622993887	170.129453959343	0	0	841.233123446947
NACA	-11.4023674359015	2.1146817670261	-169.58646349988	0	0	840.005681640165
GNAT3	9.75365310963717	-2.25786172280744	169.287398692488	0	0	839.327945632107
PAX4	9.6097693357389	-2.32086564291013	169.263754475959	0	0	839.274312001305
OR5W2	9.76741352321496	-2.17912281527724	169.125682870909	0	0	838.9609647946
OR10H3	9.76699530265868	-2.17944809793212	168.986781856719	0	0	838.645475004688
DEFB132	9.27426916573753	-2.66325567412332	168.663158075706	0	0	837.909404248545
OR10R2	9.74029140153831	-2.20085870789443	168.584558622847	0	0	837.730417798625
OR2S2	9.91184203361003	-2.13583271123258	167.919654167836	0	0	836.21292709444
KRTAP19-5	9.80247426704196	-2.18656925694715	167.909113214988	0	0	836.188821102883
DEFB136	9.87065036424946	-2.18192067629081	167.699728199366	0	0	835.709664720159
OR10W1	9.71063130845546	-2.19608221463563	167.68275106954	0	0	835.670787880957
OR4S1	9.77802874393844	-2.17150744158322	167.622374323062	0	0	835.532495817611
FAM9A	9.69711933796933	-2.26108811592283	167.034050778827	0	0	834.182318240361
PTMA	-8.99430064544902	2.67954192222651	-166.778863464241	0	0	833.595185200863
OR8I2	9.80221235076081	-2.18506387870117	166.747040969966	0	0	833.521904860488
TEX13A	9.7199924604258	-2.18700018229507	166.421885108438	0	0	832.772333620599
VN1R4	9.784107938242	-2.16971554298348	166.350236071389	0	0	832.606965336142
OR13C8	9.80963960147141	-2.15343485542121	166.095332428858	0	0	832.018058131002
IFNA4	9.75706289922527	-2.18423693696619	165.859412537786	0	0	831.472198835873
OR5AC2	9.76162670893481	-2.1806873071921	165.582037476107	0	0	830.829423256979
OR10G8	9.77302557438267	-2.17182152295487	165.351385417718	0	0	830.294096426827
GPR139	9.60789867788876	-2.31051037174307	164.536968416651	0	0	828.39787142803
UGT2B28	9.16654198651177	-2.65921279836962	163.905518621923	0	0	826.921152133461
OR2T1	9.7657491474834	-2.17499232973512	163.795524430449	0	0	826.663333678111
UBC	-8.87555495749932	2.01897808861164	-163.493639097095	0	0	825.954842034368
OR4C46	9.76609438938741	-2.17363517189058	162.941395441891	0	0	824.655382289516
MORF4L2	-8.32914964341466	1.96205999956638	-162.936464206815	0	0	824.643758924041
OR5M9	9.76697449083103	-2.17295064854554	162.553541493034	0	0	823.740096121768
POTED	9.96125103227258	-2.11796712641424	162.45203506632	0	0	823.500192109393
OR5T2	9.79710474248928	-2.16419100836691	162.257545013938	0	0	823.040106878518
HNRNPU	-7.25731048380804	1.38324563380587	-162.194548953811	0	0	822.890964949245
EEF1A1	-12.6881487659541	3.10709212142966	-162.184691957644	0	0	822.867623449685
OR2T3	9.79428099074751	-2.14837589608525	162.050243396055	0	0	822.549105338089
TXNDC8	9.80913094462402	-2.1767202501409	162.026641649789	0	0	822.493163798654
OR1D2	9.76062404185945	-2.17788988663456	161.845106400259	0	0	822.062610417063
OR4D9	9.74653812956355	-2.18777400528894	161.686103335145	0	0	821.685099450323
OR5M10	9.75717281506042	-2.17872644687219	161.631263447158	0	0	821.554810238627
LIM2	9.65840977370264	-2.3247853275242	161.411442584364	0	0	821.032112253257
OR4K17	9.76559464020955	-2.17217613842286	160.921947857257	0	0	819.865606465929
PCBP2	-8.54511604704308	2.17480317553215	-160.353079906608	0	0	818.505473394293
SPINT3	9.79346031032275	-2.19283124853684	160.260526727999	0	0	818.283726665014
OR4C6	9.92445283874918	-2.24678112541729	160.20627913348	0	0	818.153696076424
ZIM3	9.82085112744536	-2.12020227966369	160.12593188539	0	0	817.96102402054
OR7G1	9.8207023086785	-2.1412532548662	160.007515629308	0	0	817.676886260032
USP29	9.63235155105656	-2.1881903340267	159.920921615305	0	0	817.468972123672
OR1L6	9.79008280683905	-2.16296728659992	159.897690767046	0	0	817.413175171189
CD200R1L	9.92114065018686	-2.13676181753141	159.659831074099	0	0	816.841405133133
OS9	-7.76072855052604	1.05083347585349	-159.603457313786	0	0	816.705768218234
OR2G6	9.76101390864494	-2.19226165691251	159.574157182047	0	0	816.635252306569
DNTT	9.28679581252397	-2.5321172720773	159.563082215441	0	0	816.608595080062
CABP5	9.72886270316544	-2.24652610460868	159.50638215555	0	0	816.472090138544
SKP1	-8.88780011705084	1.66713248471804	-159.482037980565	0	0	816.413466830146
ARGFX	9.66022603255097	-2.26606813629872	159.264377975698	0	0	815.888920561075
ZNF207	-6.00276183685389	1.65700455618435	-158.271437471795	0	0	813.486865436577
OR6C3	9.75326893651407	-2.17892188776177	158.071846454605	0	0	813.002209528608
RPL3	-12.1831259528454	2.37260923364546	-157.99536129683	0	0	812.816322664337
OR1A1	9.7513896176356	-2.17851539840462	157.527365721389	0	0	811.676959922188
OTUD6A	9.6610391421883	-2.20631185405555	157.275417097553	0	0	811.062174698618
CEACAM18	9.53587495304076	-2.31910496076626	157.136082950656	0	0	810.721759790879
CDY1	9.72611901970345	-2.16591235336195	157.120016592295	0	0	810.682487800225
OR7C2	9.7539155989075	-2.17768256448607	156.843686046496	0	0	810.00640749387
OR6C1	9.7594568994203	-2.17230107317814	156.840094567409	0	0	809.99761262177
ST13	-9.38251272169942	1.49123101443581	-156.53869794827	0	0	809.258830155754
OR7A10	9.77052116562622	-2.1672125782503	156.507754079046	0	0	809.182900254578
SRRT	-6.62294832116389	1.53889524515536	-156.375102086393	0	0	808.857229559241
HNRNPD	-7.51766495917132	1.65321134488695	-156.214324643649	0	0	808.462138829728
GGNBP2	-6.25217573003263	0.68730688169179	-156.143863834751	0	0	808.288862140512
ARF1	-7.25098271514967	1.97303541346945	-156.095410793255	0	0	808.169661491327
OR10H4	9.75380715846383	-2.17492599796246	156.049461820774	0	0	808.056587047863
OR5K4	9.76136987375283	-2.1707279769801	155.858956989461	0	0	807.587424681404
OR56A4	9.89977763669793	-2.09707976741675	155.762533903554	0	0	807.349742270096
SRY	9.39222861100298	-2.46148330255322	154.967482069001	0	0	805.384329799428
RBMX	-7.24728133479217	1.78775971940407	-154.896597657924	0	0	805.208611527036
OR51F2	9.72421903712167	-2.19754807213768	154.782949278595	0	0	804.926716490372
TMSB4Y	7.33534250515841	-4.08208587982626	154.695050802356	0	0	804.708550302102
KRTAP10-8	9.77911390502201	-2.15808388195256	154.648586001481	0	0	804.593173577487
RPL7A	-12.5276278359606	1.79835991546503	-154.589590873367	0	0	804.446632995174
OR5J2	9.72981931135388	-2.19422412147222	154.514271783746	0	0	804.25946356216
RPL13A	-13.5210186691123	1.61085782806419	-154.258656405557	0	0	803.62357549384
OR5H2	9.7711671227913	-2.16426471257645	154.25185707531	0	0	803.606646631147
PRM3	9.8441428735856	-2.14698079529199	154.155884767945	0	0	803.367616962107
HNRNPH3	-7.26793042932402	1.54043908527323	-153.998521901551	0	0	802.975366173136
PSAP	-9.56268445237144	1.9024679006808	-153.906041946803	0	0	802.744659490852
OR2Z1	9.74101302184938	-2.18302926583431	153.681365097733	0	0	802.183589677055
MATR3	-7.12709122066749	1.42079432836973	-153.659381450492	0	0	802.128647563448
SNRNP70	-8.7846009111811	1.65455989736419	-153.630085633864	0	0	802.05541851045
PTBP1	-6.13100113566742	1.76130265205665	-153.391465948618	0	0	801.458436135603
KCNK18	9.69253303439053	-2.18822001365584	153.237382720017	0	0	801.072456673809
OR1S1	9.69241056365307	-2.15676413231023	152.914058879221	0	0	800.261270463621
NXF1	-6.35164746251592	1.47845816046741	-152.892142596416	0	0	800.206222979257
MSGN1	9.63119952051119	-2.31223635778421	152.608829323661	0	0	799.493912429322
GABARAP	-9.13897294451248	2.0623178865913	-152.485066478027	0	0	799.182332795234
MORF4L1	-8.76958337090712	0.790118615557086	-152.226741919377	0	0	798.531175077359
OR52A1	9.712480510005	-2.16912803767286	152.226459961966	0	0	798.53046374781
C15orf32	9.96733520762534	-2.10083271730149	152.150676175394	0	0	798.339226877253
OR2Y1	9.71372484476896	-2.16715340356352	152.048238340968	0	0	798.080579060842
KHDRBS1	-5.88155756883672	1.4729393151472	-152.005745428833	0	0	797.973236778995
OR52B4	9.74816657669581	-2.17882334438809	151.931504989999	0	0	797.78562470815
SF3B1	-8.06363698888001	1.61864484198221	-151.889097992225	0	0	797.678417591394
BIRC8	9.63005146953905	-2.17628496813628	151.832326760085	0	0	797.534850313925
RBM4	-6.00020017362477	1.61084241546356	-151.63416387094	0	0	797.033302568879
CIRBP	-10.6956622682692	1.07083338730576	-151.591879115107	0	0	796.926195996887
RPL19	-11.7205044923631	2.28372592513176	-150.960212976243	0	0	795.322649966401
KRTAP10-4	9.77399383116881	-2.15138434343434	150.934597506241	0	0	795.257481938874
SNORA62	10.641538926203	-1.68904750184207	150.770522627147	0	0	794.839799990742
HNRNPA3	-7.68951944721575	1.29457515216553	-150.659642479529	0	0	794.557278857939
CLDN25	9.86654696588855	-2.1570281174402	150.400990005518	0	0	793.897431804741
U2AF2	-6.62725067025256	1.64219215546013	-150.298606659893	0	0	793.635930611112
FAM74A4	9.73825253302488	-2.18486267633417	149.996587372625	0	0	792.863499426477
EIF4A1	-8.67970893107995	1.79068118491761	-149.844889798302	0	0	792.474941369568
RAB1A	-6.0610308259014	1.39854218591507	-149.76311746236	0	0	792.265327683281
SOX14	9.53649059598152	-2.4986170364588	149.708098819353	0	0	792.124229943972
OR2B2	9.81041956412709	-2.15741230870921	149.607774326663	0	0	791.86681075003
NONO	-7.56710408561352	1.84493596371474	-149.344872888354	0	0	791.191427000239
TRA2B	-5.82194534488056	1.73865551458785	-149.122659146704	0	0	790.619647333032
EEF1G	-10.8127531003002	2.27732183107962	-149.02801632388	0	0	790.375864406683
OR13H1	9.98227427707466	-2.0652657137904	148.881500436294	0	0	789.998162561174
XRCC6	-7.37252526879772	1.23916140709672	-148.85792291911	0	0	789.937347861705
TAAR5	9.64946684437882	-2.21355457558413	148.793088179132	0	0	789.770066997789
RPL10	-12.6413059361244	2.63714816079215	-148.79224277998	0	0	789.767885295972
EIF3IP1	9.53512427679597	-2.48871041097686	148.787346304138	0	0	789.755248833365
OR5AN1	9.7062951477063	-2.16935478410721	148.700479001698	0	0	789.530999505011
IL1F10	9.45995468898012	-2.41163928230838	148.669571511658	0	0	789.451179973825
GUCY2GP	9.58862077699123	-2.27820884011791	148.616158195555	0	0	789.313199644515
RTP2	9.91155611156044	-2.15060168595803	148.547298541039	0	0	789.135244834828
OC90	9.66100663647481	-2.29556099991352	148.490707142221	0	0	788.988933745576
DHX9	-5.79493628546342	1.37404551534663	-148.482357381452	0	0	788.967341637517
OR10A6	9.75668808455485	-2.15820345948762	148.243613826261	0	0	788.349451376475
YTHDC1	-6.17207856014154	1.22754899867779	-147.983086141108	0	0	787.674054640713
UBE2D3	-7.13623770595297	1.29051789536991	-147.95699664388	0	0	787.606354810464
TCEAL4	-9.54426757064861	1.78055805111169	-147.911313031703	0	0	787.487781550499
OR8J3	9.75259419931997	-2.16568986517536	147.620665311494	0	0	786.73254476735
TMEM202	9.75898508778772	-2.17482826505398	147.618437333092	0	0	786.726749760677
RPS27A	-11.9312954117672	1.98970584135277	-147.514843338241	0	0	786.457204380246
MRFAP1	-8.16425005754864	1.21262318756318	-147.496162365516	0	0	786.408577638548
PPIA	-9.09816696365834	2.18123200806371	-147.355242044794	0	0	786.041563937671
OR51S1	9.72690593863212	-2.1864559871245	147.307069279113	0	0	785.916022720552
OR6X1	9.72397245359791	-2.15560576841373	147.25466340676	0	0	785.779403549852
NF1P1	9.744893142244	-2.16867957623444	147.209531902366	0	0	785.661709628351
KRTAP19-1	9.50443305097249	-2.36165068257694	147.154602073743	0	0	785.518415388049
OR4D5	9.70901521208402	-2.16639826938918	147.140920974279	0	0	785.48271755912
OR10K1	9.73102297363579	-2.18021748515195	147.039234517989	0	0	785.217285937646
EEF2	-10.2594741908194	2.08244873542331	-146.687476471844	0	0	784.297689035132
FGF6	9.72283256145143	-2.19067871483069	146.584594565079	0	0	784.028313173954
OR5D18	9.73889852655923	-2.17401250964583	146.287618794705	0	0	783.249689421402
ATF4	-8.31671357700282	1.49467567748265	-145.933764236807	0	0	782.319892391415
OR52E6	9.913682462237	-2.12330353947222	145.92176998009	0	0	782.288336889374
RPL11	-11.327919636029	2.65759583864412	-145.917956557612	0	0	782.278303678019
OR5AK2	9.66582541246302	-2.19540624485198	145.848616381289	0	0	782.095822633555
SAFB	-6.90400645964484	0.848754698054009	-145.679719265446	0	0	781.650980184707
SFT2D3	10.4060934784858	-1.79651037531907	145.390893601284	0	0	780.889085058417
FMO9P	9.14280488559683	-2.70720566978831	145.274491806348	0	0	780.58160451254
SPANXA2	9.55342313917875	-2.30200750791146	145.072109877713	0	0	780.046422870911
HSP90AB1	-9.32713674335381	2.18980462890663	-145.037409718253	0	0	779.954587113379
BRD2	-7.0359084947881	1.76031536263955	-144.828402004001	0	0	779.400977373127
GANAB	-6.56530102809182	1.80311725592858	-144.750806457793	0	0	779.19524481882
OR2D3	9.71073247422106	-2.16590353015128	144.715486222	0	0	779.101562570738
GDF2	9.57121334652457	-2.2220479527031	144.642831299697	0	0	778.908783901828
CAPZB	-7.08543613510976	1.79768931915705	-144.500074083295	0	0	778.529720527344
NHEG1	9.61911172900042	-2.25449365522188	144.465248032952	0	0	778.437190702947
TLX1NB	9.19002452385598	-2.65549519356655	143.998769840549	0	0	777.195668082621
EIF4G2	-7.33891860960946	1.63048969252598	-143.973591384859	0	0	777.128543095011
RPL4	-11.4053748415645	2.55884040100541	-143.96761265601	0	0	777.112602283647
DEFB118	9.80713421854974	-2.15180621385523	143.881085595854	0	0	776.881825868809
GRXCR2	9.81087933922283	-2.13695470585697	143.772900368398	0	0	776.593091937488
KIR3DL3	9.6051630724316	-2.24518692851278	143.620823534552	0	0	776.186853186428
LOC100287704	9.76600842288604	-2.1587838529068	143.438162899448	0	0	775.698354647525
KRTAP15-1	9.74288310016162	-2.16597930593489	143.30766104987	0	0	775.348970509594
RPS23	-12.3159298240072	2.4700468793075	-143.264082615116	0	0	775.232230803226
CCT7	-6.61060621509413	1.53142534280558	-143.189896016064	0	0	775.033415995363
OR2T12	9.72123574104006	-2.15396386807994	143.126456581931	0	0	774.863322123991
OR6C4	9.77374980463741	-2.15902414184765	142.665559997236	0	0	773.625326216064
PARK7	-7.8689547656207	1.39446548532531	-142.542134689314	0	0	773.293128194941
OR10S1	9.71926116855242	-2.15384510122689	142.132610353465	0	0	772.188860315415
OR52E8	9.73256572919568	-2.14234370052456	141.997436347013	0	0	771.8236791688
PEBP1	-8.26130340421324	1.16525202399576	-141.952972664171	0	0	771.703482751441
ASB18	9.82601938005136	-2.11335980036407	141.874306185568	0	0	771.49073664618
EDF1	-8.73269520483841	1.43478213866103	-141.775858990171	0	0	771.224331469509
PPP2R1A	-7.14444076347484	1.63311501224684	-141.739564947608	0	0	771.126071151594
RPS9	-11.1606382842372	2.70129446579531	-141.701389296497	0	0	771.022689897834
PRKAR1A	-7.3256748011542	1.05143361425381	-141.447524926569	0	0	770.334515188271
DDB1	-6.30823236887563	1.58961750097552	-141.385551680357	0	0	770.166333372173
RPS11	-11.8446005572426	2.76936017264973	-141.329073338183	0	0	770.013000208416
GNAS	-8.49361006646727	2.26522929173758	-141.14005392753	0	0	769.499391275218
SET	-6.70477548854608	1.3949587109288	-140.889603106675	0	0	768.817813822046
NANOS2	9.92577743269552	-2.14592588568125	140.84018036061	0	0	768.683173584791
KRTAP4-5	9.68998023214983	-2.16652825378244	140.795391379524	0	0	768.561116689099
CT47B1	9.70039596594387	-2.19585667295273	140.740129328344	0	0	768.410466319948
GJA10	9.59893927066538	-2.24401061776529	140.704167296922	0	0	768.312398595396
OR2M4	9.96625653475245	-2.08534895781879	140.435840807332	0	0	767.579897233176
OR2T27	9.69990234100661	-2.15986787618676	140.356491160925	0	0	767.363017386563
HMGB1	-7.75445474193142	1.63787333203314	-140.319967472789	0	0	767.263149607362
KRTAP7-1	9.69869046931609	-2.20645135214807	139.990881994624	0	0	766.362165324319
RPL31	-12.1540355325789	2.61686011607503	-139.893925788135	0	0	766.096316676693
OR5M8	9.6818216718689	-2.17174198248578	139.871239202584	0	0	766.034085101052
ACSM4	9.644453652249	-2.16836963410935	139.591818963354	0	0	765.266791413474
HSP90B1	-8.3338380593332	1.68407140839741	-139.447575287139	0	0	764.870103433578
NCL	-7.96750634203718	1.52921312285997	-139.433613730964	0	0	764.83168598933
AAMP	-6.52879146689155	1.38180676312475	-139.40316007028	0	0	764.747874757
KRTAP12-2	9.70809175073849	-2.15537788073873	139.355137741309	0	0	764.6156763406
RSRC2	-6.23198833147517	1.18992637349911	-138.670382459258	0	0	762.725753566823
DAZAP1	-5.82516167744253	1.25060051350429	-138.646022890987	0	0	762.65835224244
RAF1	-6.12705998606543	1.31202708154507	-138.601807730987	0	0	762.535982040152
OR5AU1	9.97259316453946	-2.14194319525717	138.524219540972	0	0	762.321155573733
ISCU	-7.16859477189123	1.45551606125631	-138.23569311845	0	0	761.521243139152
OR6C65	9.65377095925536	-2.1574864761347	138.101403565196	0	0	761.148378001645
TRIM48	9.71169041915148	-2.30605278005389	137.897819756393	0	0	760.582431850612
RPL26	-12.2860289576959	2.17236788138806	-137.81299614355	0	0	760.346386829921
ACADVL	-9.77102179644426	1.43253456236153	-137.788671760788	0	0	760.278671205332
CSN3	9.55233188116565	-2.33259035505297	137.787244087539	0	0	760.274696400937
FLII	-7.32905156206408	1.34103679011178	-137.766674403152	0	0	760.217423571823
ARPC2	-6.47967196672389	1.71086081881071	-137.694450946561	0	0	760.016262923857
NKX2-6	9.668994747227	-2.19185257033858	137.48298550025	0	0	759.426681295099
SEC31A	-6.76712533958544	1.69777915506991	-137.215982748424	0	0	758.68098358089
RAB7A	-6.18772314391572	1.69091848907565	-137.175895754911	0	0	758.568903720392
GLUL	-9.97410767153431	1.76692888173594	-137.025395084574	0	0	758.147829233417
DEFB104A	9.84105534766744	-2.14223334070309	136.986679513399	0	0	758.039436408801
NEUROD4	9.21837603631324	-2.54948265357453	136.960507752994	0	0	757.966145720926
CALM2	-8.24449729056383	1.90387458208671	-136.766054095274	0	0	757.421171932037
SPANXN2	9.71369690485476	-2.12105240733517	136.694722031345	0	0	757.221066697993
PDAP1	-6.33019363329799	1.13099219935409	-136.635048855854	0	0	757.05358895446
OR6C74	9.65377563597345	-2.15390556596003	136.626495911647	0	0	757.029578520283
RPL41	-11.3078612901996	3.4911865470165	-136.610242131647	0	0	756.983945684868
OR4F5	9.70633597040287	-2.1556548513028	136.607345092076	0	0	756.975811624613
NPM1	-10.8184020297076	1.75417253750015	-136.581231714299	0	0	756.902485070118
PRAMEF2	9.7872694816342	-2.14744406478955	136.482031788867	0	0	756.623805471498
DDX3X	-6.8767428015446	1.11720067455622	-136.38545909809	0	0	756.352315446197
GPR119	9.62159097402595	-2.22055626262626	136.369441081241	0	0	756.307266547052
TCF25	-7.18650242935229	1.20822992868559	-136.217452843812	0	0	755.879557872354
IL17A	9.26542404492466	-2.49244203071515	136.210327730684	0	0	755.859495668627
NDUFS2	-7.49457536243838	1.46465969285096	-136.139985707709	0	0	755.661378127451
RPL23	-11.6387066129261	2.45642490711804	-136.047684934257	0	0	755.401261587635
DEFB106A	9.77803640585807	-2.16956852776694	135.859486381591	0	0	754.870354815206
TMBIM6	-7.19520237737636	1.71687807517192	-135.799421356364	0	0	754.70075993155
LUC7L2	-5.86767617900349	1.31745186077506	-135.206329813166	0	0	753.02219270746
MRGPRX1	9.71780541120888	-2.18215122057489	135.191316292662	0	0	752.979607826642
OR10A5	9.68487148375229	-2.16798127021285	134.961778030403	0	0	752.327959517434
RPS2	-10.7215985106731	3.01077666341586	-134.854866323418	0	0	752.024071334661
OR5A1	9.65241511593557	-2.18743420275717	134.775448683209	0	0	751.798180022738
IL22	9.62709271041194	-2.22983736159878	134.76901155527	0	0	751.779864884161
PTGES3	-7.31841191028942	1.53396207482539	-134.75483541742	0	0	751.739527424717
ADD1	-7.51326757329633	1.44234176117356	-134.699768689282	0	0	751.582798471306
ANP32B	-7.21662565548184	1.30712461644342	-134.656431620624	0	0	751.459409903963
CD63	-9.54803131361016	1.64172501365674	-134.423463969513	0	0	750.795440909075
RPLP0	-10.9974013299136	2.60956904138035	-134.362637491522	0	0	750.621896941754
HSPA8	-8.01544525904327	2.09590911670371	-134.355181249485	0	0	750.600618249976
DCTN2	-6.57443053982482	1.37100402458069	-134.206865654962	0	0	750.177113351135
HNRNPR	-5.65053703193763	1.39204581859396	-133.985847308703	0	0	749.54515958018
ARFGAP2	-6.06852054247289	0.89298162353119	-133.980790911177	0	0	749.530689973332
FTL	-10.9247448747276	2.28804666309067	-133.709468648872	0	0	748.753477315027
UBXN1	-7.46721920990994	1.23055942764581	-133.546140736749	0	0	748.28487372628
KRTAP10-11	9.63926784543782	-2.16241894849784	133.487665567128	0	0	748.11696643088
OR2T34	9.62230023633021	-2.1473046141674	133.468443618895	0	0	748.061756251209
RTN4	-7.49734897817697	0.921180845256299	-133.438728259928	0	0	747.976391091155
PFDN5	-9.83818939356845	2.00946696156797	-133.43563452007	0	0	747.967502442996
SON	-7.04490746307304	1.44242980144824	-133.409886469546	0	0	747.893517692974
SPANXN1	9.6614438878825	-2.14770841548531	133.399915227324	0	0	747.864862455217
CSDE1	-7.20675760687852	1.55848158353894	-133.250100234727	0	0	747.434073407803
OR2B3	9.63801770414134	-2.15964809879915	133.093406186872	0	0	746.982996487521
OR52E2	9.8842416083273	-2.15271561776562	133.029840633631	0	0	746.799861465639
FAM74A1	9.66014364221617	-2.19515949039751	132.965204503871	0	0	746.613554270882
CSNK1D	-6.41425938855128	1.42378726850052	-132.815872773501	0	0	746.182781481704
OR9Q1	9.55513545900449	-2.17330297632983	132.808612067203	0	0	746.161824664436
DEFB105A	9.81302460843875	-2.15490434495167	132.8069476896	0	0	746.15702055832
OR2M3	9.73949563764567	-2.13040036263921	132.786918843062	0	0	746.099204116699
GNB2	-6.91761986664641	1.79051990169925	-132.72774624235	0	0	745.92834318957
PRR20C	9.54837231912934	-2.11970978714181	132.631185354481	0	0	745.649363530485
VAPA	-6.76803790368377	1.32540688299343	-132.552536526037	0	0	745.421987839544
RPL5	-10.8161468514862	2.74369701955113	-132.52625745481	0	0	745.345984997833
OR11L1	9.90229816035861	-2.06114208739783	132.471760479445	0	0	745.188324957243
SLC25A3	-7.86021718577618	1.96813751712358	-132.245262133288	0	0	744.532383905292
MS4A10	9.33562719204571	-2.35500094659069	132.202980073908	0	0	744.409813089865
FAM47B	9.60021325497462	-2.15839815017124	132.19580941928	0	0	744.389022388794
RPL17	-13.8759768126067	0.900579272012938	-132.173837403255	0	0	744.325309539637
RPL34	-12.2246751648449	2.14927499804993	-132.172668510728	0	0	744.321919780362
POLR2E	-6.56862315227691	1.21832542701695	-132.132894789735	0	0	744.206559514202
OR10H5	9.85274363357641	-2.18537540620823	132.056944778876	0	0	743.986178712869
OR2T2	9.73691266359165	-2.14254002427718	132.035844193128	0	0	743.924930085151
KRTAP10-12	9.665685279806	-2.17158569146401	132.018950692041	0	0	743.875886458388
HADHB	-6.27073642397258	0.860068513677891	-131.928105156055	0	0	743.612047016802
TPT1	-12.6701619001178	2.55113986051446	-131.889559432587	0	0	743.500046402978
RPS18	-13.6316406037869	1.60625377281217	-131.819747455886	0	0	743.297115367463
KRTAP10-5	9.62672656582688	-2.13777668617504	131.733708319251	0	0	743.046870354623
GNAI2	-6.39729467838977	2.02388658852513	-131.661382938906	0	0	742.836388271693
RNF10	-6.52545672621364	1.48144363213687	-131.649483640717	0	0	742.801747988733
C11orf58	-6.7621603917006	1.37790100847529	-131.628492507181	0	0	742.740632826104
KRTAP21-2	9.70573309277631	-2.1752498924871	131.581763027524	0	0	742.604546914848
OR1F2P	9.78563410372844	-2.16852852538292	131.54553300542	0	0	742.499005102656
RPS15	-10.8719254350377	2.50546367678888	-131.368267880118	0	0	741.982203770666
ALDOA	-8.89982824717049	2.42382727240275	-131.162048550173	0	0	741.380131265567
MRGPRX4	9.52609941948647	-2.28694338080343	131.15098320549	0	0	741.347799053977
OR1A2	9.63821892815341	-2.15591431850693	131.117132545614	0	0	741.248873106053
EIF4A2	-8.07025401120426	2.43872554179063	-131.081804285341	0	0	741.145602389024
RPS8	-11.1482534917225	3.14756458219563	-131.071481977948	0	0	741.115423339611
RAC1	-6.70705080402401	1.26143220293082	-131.034256391015	0	0	741.00656862737
PRAMEF5	10.01988713589	-2.06878399531789	131.023496879065	0	0	740.975100139185
DEFB125	9.7715092241234	-2.14062363376259	130.991470004877	0	0	740.88141577985
BTF3	-9.70984453151954	1.99893278861611	-130.844825106808	0	0	740.452167331454
OR5P2	9.67300250459835	-2.14711269844369	130.799165657304	0	0	740.318420387697
GOLGA8DP	9.36143623223315	-2.37882270321258	130.740623462539	0	0	740.146870259637
DNAJC7	-6.67667832032693	0.544760927624509	-130.67782389071	0	0	739.962761087379
LRIT1	9.82751429309949	-2.07261527203371	130.42600359967	0	0	739.223632591139
FAU	-10.041826073658	2.26057151341749	-130.337661888325	0	0	738.964007101307
RPL22	-9.36439909857341	2.05841484252371	-130.270188842426	0	0	738.76559640906
KPNB1	-6.10578533275712	1.19509448866365	-130.00733324368	0	0	737.991688256605
PRAMEF12	9.73334597750933	-2.18938456799777	129.758238405481	0	0	737.256885450362
RAB13	-6.73250064837524	1.19017083409198	-129.747097021884	0	0	737.223987448329
HADHA	-6.30327254988565	1.02193081978591	-129.568487497493	0	0	736.696217349538
OR8U1	9.67411849200154	-2.15630152642303	129.544539827742	0	0	736.625400892347
RPS24	-12.1949490535639	2.65854189773316	-129.47701736269	0	0	736.425659211506
SSRP1	-5.88991834652496	1.25328535169271	-129.169903522033	0	0	735.515887075418
RPL10A	-10.7419195096416	2.81637712381408	-129.125336486197	0	0	735.383689762064
TSPY3	9.41149897971134	-2.26255660163864	129.062776316403	0	0	735.198045154646
PSMD4	-6.85100200197835	1.03101788735017	-129.031899453056	0	0	735.106387076809
CFL1	-7.53568476130105	2.15533003413959	-129.016472437632	0	0	735.060583921378
CDK9	-6.83713083272983	1.31607134727074	-128.926932698225	0	0	734.794633021534
RPS13	-10.6192626010249	2.27666785071797	-128.868706012642	0	0	734.621591578376
SEC61A1	-6.05922452929039	1.19057094691556	-128.73016435903	0	0	734.209559084268
OR2T4	9.65163312733397	-2.1554435524776	128.719046961158	0	0	734.176476454001
RPL24	-11.2086548320877	2.13610621645704	-128.698093497682	0	0	734.114116556001
KRTAP17-1	9.55379020010002	-2.25857201608381	128.690997756323	0	0	734.092996578876
ADAM7	9.32627564614518	-2.26554255299817	128.575137868187	0	0	733.747987209462
LAPTM4A	-7.41618704015961	1.92232384250212	-128.542312598051	0	0	733.650184573028
SCN10A	9.36845833189349	-2.23619516105253	128.535174296641	0	0	733.628912840248
GDI1	-7.46185687796111	1.59241535754539	-128.534250885274	0	0	733.626161042791
KRTAP10-3	9.67071106655146	-2.14040856439935	128.521322132165	0	0	733.587630894645
RPS15A	-11.5760584113202	2.39827628614492	-128.446368055472	0	0	733.364179069982
OR10G7	9.63052650604754	-2.15373594984179	128.375642828156	0	0	733.153217772923
DCAF8	-6.39152161975352	1.62774606342403	-128.356688478608	0	0	733.09666095283
IL31	9.71964221587421	-2.1428169129059	128.346535854563	0	0	733.066363763513
OR6S1	9.60647513154229	-2.17601984718427	128.312701681503	0	0	732.965379882038
ACIN1	-6.86461065645736	1.53899928740185	-128.307149993437	0	0	732.94880744291
NAP1L4	-6.51410604077028	0.510052624855438	-128.304225466716	0	0	732.94007710738
GSTA5	10.0786368137231	-2.05697616508404	128.208104693481	0	0	732.653028246611
RPL36A	-10.1379998198253	3.26034130175206	-128.192803273711	0	0	732.607313748458
PDCD6IP	-6.1498773727771	1.34103931612286	-128.148105449621	0	0	732.473744172798
DDX23	-5.57051854425589	1.1650665110333	-128.060646946204	0	0	732.212262531499
RPS7	-11.61187989814	1.62629126609315	-128.052400923412	0	0	732.187599776
SNORA36A	9.82856916155728	-2.17995163697058	127.894737332586	9.88131291682493e-324	1.92685601878086e-322	731.715751453962
RAB1B	-6.10484088805021	1.58160064767812	-127.752540252172	1.97626258336499e-323	3.85371203756172e-322	731.289704881668
CTTN	-8.10586945599472	1.49720759483239	-127.743373210523	1.97626258336499e-323	3.85371203756172e-322	731.26222304071
OR10Q1	9.53607230603102	-2.27458100945061	127.687251304172	1.97626258336499e-323	3.85371203756172e-322	731.093933538904
RPL15	-10.1011499576401	3.03176253294656	-127.551150434497	1.97626258336499e-323	3.85371203756172e-322	730.685516726289
OR5K3	9.63895363942921	-2.14469287640353	127.377022017833	3.95252516672997e-323	7.65801751053932e-322	730.162366811879
RPSA	-11.1904162279135	1.91385316111777	-127.323987665942	4.94065645841247e-323	9.58487352932018e-322	730.00289267253
NPBWR2	10.0863332723926	-2.00369457601788	127.22568739506	6.91691904177745e-323	1.33891790022978e-321	729.707133144308
APOBEC1	9.20079381193912	-2.74516794424936	127.174526723988	7.90505033345994e-323	1.52666284564945e-321	729.553116278033
DDX24	-6.68871569798227	1.39824738641782	-127.154163053316	7.90505033345994e-323	1.52666284564945e-321	729.491795613646
OR10J3	9.69292414497516	-2.17617718017082	127.083015512738	1.08694442085074e-322	2.09483833836689e-321	729.277475637544
OR14I1	9.60700928766495	-2.24299984696765	127.035398450508	1.18575755001899e-322	2.28258328378656e-321	729.13397208781
SNORA70B	9.87610984170337	-2.14234032513979	127.020404864179	1.28457067918724e-322	2.47032822920623e-321	729.088775087966
KRTAP4-11	9.58469421645944	-2.15937078618809	126.992965827181	1.38338380835549e-322	2.65807317462591e-321	729.006048812342
RPL18	-11.2979891902631	2.8933125742398	-126.807654749631	2.56914135837448e-322	4.93077514549564e-321	728.446896916469
SPAM1	9.60863260980406	-2.1472474903544	126.751590905145	2.96439387504748e-322	5.68175492717434e-321	728.277575113485
RPL32	-11.1511823588436	2.85121952898025	-126.671716369122	3.75489890839347e-322	7.18865514699014e-321	728.036215438547
RNH1	-7.40326343918868	1.02834257760072	-126.440602073125	7.70742407512345e-322	1.47429188719028e-320	727.337015333331
SBDS	-6.87581989312107	0.701223037673511	-126.431073504584	7.90505033345994e-322	1.50887648239917e-320	727.308161494499
RPL30	-11.0687474707365	3.08034237124533	-126.429411920116	7.90505033345994e-322	1.50887648239917e-320	727.3031297679
TFDP3	9.40850801906201	-2.43565108618408	126.328256032059	1.07706310793392e-321	2.05333682411622e-320	726.996681340344
OR51A4	9.62846597151769	-2.15064995144582	126.325123038055	1.08694442085074e-321	2.07013505607482e-320	726.987186232793
STH	9.61407556755449	-2.24541635149801	126.247049324354	1.37350249543867e-321	2.61261913520851e-320	726.750495749672
OR10G3	9.65071748202441	-2.17025913014261	126.216628029863	1.51184087627421e-321	2.87299173056685e-320	726.658231194603
STX4	-6.27636389457171	0.768346137555334	-126.147710220982	1.86756814127991e-321	3.54492100891094e-320	726.449130879572
RPL13	-12.058719701381	3.13646283326933	-126.086808507356	2.25293934503608e-321	4.27169157394342e-320	726.264259459548
AP2M1	-7.14854849325546	2.06966329312454	-126.026524297178	2.70747973921003e-321	5.1279073381863e-320	726.081177086527
RPL6	-10.4251553090689	2.56039814345144	-125.998818173183	2.94463124921383e-321	5.57059015686005e-320	725.997005415531
ARL6IP4	-7.21794043043847	1.90992019551755	-125.953489910113	3.37940901755413e-321	6.38629253814395e-320	725.859258624852
RALY	-6.11684817345689	1.57701392064464	-125.822686085654	5.04935090049754e-321	9.53151443956933e-320	725.461492502277
GPR151	9.52438633186587	-2.18293941864976	125.765590220465	6.01771956634638e-321	1.13472056880359e-319	725.287741712699
SPANXN5	9.54963544102893	-2.15060690445222	125.663678819934	8.22125234679834e-321	1.54850054719563e-319	724.977420494126
CSN1S1	9.54428591870539	-2.2996426440372	125.487570198546	1.41302774710597e-320	2.65861664683633e-319	724.440591724836
CYB5R3	-7.77892026573215	1.37296504584469	-125.446547439904	1.602748955109e-320	3.0122688361295e-319	724.315437778846
SPANXC	9.59740929421402	-2.33278696308605	125.377793027916	1.98021510853172e-320	3.71759695213246e-319	724.105589847955
CAPNS1	-7.83319551725113	2.13632482496628	-125.352213313169	2.14226864036765e-320	4.01744539259351e-319	724.027488532858
PMCHL1	10.1720369080599	-1.93690778363019	125.17105859442	3.74106507030992e-320	7.00807415343516e-319	723.473934542101
MTNR1B	9.57196500543439	-2.24537582910657	125.161796971375	3.84975951239499e-320	7.20382296231746e-319	723.445612943165
ZFR	-4.79109958056968	1.32422330602156	-125.144564269796	4.05924334623168e-320	7.58756374944236e-319	723.392910756853
EIF3L	-9.21632009684575	1.89107376305936	-125.124825277046	4.31418121948576e-320	8.05534510292485e-319	723.332535013354
UGP2	-5.78518162922932	0.832254061104467	-125.115423906862	4.44066202482112e-320	8.28246708031807e-319	723.303775752567
IK	-6.61169713588961	0.831557530671717	-125.103345227518	4.60864434440715e-320	8.58646567220419e-319	723.26682339215
RPL14	-10.7874923683182	2.12117361252019	-125.052347153716	5.39420872129473e-320	1.00391668906712e-318	723.110766579019
KRTAP9-9	9.62202410846661	-2.15250347119262	124.967532501747	7.00683898932056e-320	1.3026337191992e-318	722.851092473433
YY1AP1	-5.3538248149491	1.42251857827191	-124.938335473574	7.66789882345615e-320	1.42399106378718e-318	722.761661379627
TMEM109	-6.37908571038386	1.39309798283275	-124.871633243484	9.42084373490089e-320	1.74763864640841e-318	722.557275007547
OR5L2	9.6337267766568	-2.14239457775177	124.797746023031	1.18368247430646e-319	2.1934538412768e-318	722.330749019662
DSTN	-8.04462000069713	1.40588128733657	-124.783064338258	1.23862257412401e-319	2.29278573937318e-318	722.285721914216
RPS19	-11.4609571011933	2.51789952735468	-124.737456734368	1.42607108015617e-319	2.6369271649839e-318	722.145815654726
CALR	-7.4967712372495	1.96197338112917	-124.717689661702	1.51599102769928e-319	2.80018127633922e-318	722.085162610577
DAZAP2	-6.82687407864687	1.57369882266859	-124.639574991362	1.93021566517258e-319	3.56146726739017e-318	721.84538526977
COPA	-5.26011064851462	1.25117214711489	-124.488773193042	3.07842422610764e-319	5.67394374931359e-318	721.382078284763
RBM5	-7.85207070676142	1.5369645765593	-124.388822033565	4.19570427761303e-319	7.72495352423789e-318	721.074699322968
VCP	-6.82292175422209	1.04701830732221	-124.378621066532	4.33048538579853e-319	7.96457042181444e-318	721.043314910667
ZCCHC13	9.62709025876481	-2.15047108661725	124.373842415673	4.39520798540373e-319	8.07495950906475e-318	721.028612000361
PSMB4	-7.22050727690755	1.82493171392039	-124.323131690447	5.14342099946571e-319	9.4394947130314e-318	720.872551946711
RPS3A	-11.9426562924311	2.46167414629097	-124.246547247043	6.52265465639614e-319	1.19579696394249e-317	720.636749656842
CTNNB1	-6.93786546639006	1.39462673321177	-124.232422158181	6.81494389247582e-319	1.24805033477795e-317	720.59324334474
OCM2	9.86357651928548	-2.13495096479814	124.188219947888	7.81700783537103e-319	1.43003793322663e-317	720.457066305404
PRAMEF13	9.78948723984165	-2.1500657326484	124.121101740089	9.62825249302504e-319	1.75951203200926e-317	720.250200405186
ANKRD36BP1	11.2817622939109	-1.19109599362483	124.028688910621	1.28303907568513e-318	2.34219378615424e-317	719.965196173432
RPS6	-11.2683045120119	2.98130633914222	-123.810246339538	2.53125640465138e-318	4.61591550851699e-317	719.290693195865
DDOST	-6.38735057438255	1.77233907346004	-123.606183141774	4.7802827497724e-318	8.7079213358557e-317	718.659548261802
PATE3	9.98751442380563	-1.97434345320167	123.34532094339	1.07909075334445e-317	1.96362512524284e-316	717.851259126077
RPS29	-11.4349744136329	2.88430260252797	-123.250065251659	1.45330397855494e-317	2.64178368206283e-316	717.555693963311
OR4K2	9.57317815213757	-2.18910272510511	123.246558710367	1.46932553931828e-317	2.66808393274194e-316	717.544809433434
HSD17B4	-6.94747475182508	0.677083526358269	-123.232408769464	1.53579515504718e-317	2.78583835301419e-316	717.500884060002
CCL1	9.68318631584075	-2.28125672909355	123.189960092175	1.75384312278888e-317	3.17800814708997e-316	717.369082194607
PSG11	9.57779687127263	-2.17221493345461	123.176476561916	1.82940157013868e-317	3.3114288949262e-316	717.327207038166
CSH1	9.65430088693487	-2.14220612834356	122.956563024675	3.64206419619625e-317	6.58561882696123e-316	716.643605013643
EIF4B	-8.01460590323821	1.62115626717836	-122.845174833149	5.16424685456921e-317	9.32822633715118e-316	716.296902815124
OAZ1	-8.7411648758433	1.93466848040471	-122.550029602103	1.30464002097383e-316	2.35410780371381e-315	715.376773283669
DHX15	-5.78702158826133	1.43091389094826	-122.514469730574	1.45896557560377e-316	2.62981223925324e-315	715.265768988785
SRP14	-7.90903818126045	1.96075767720147	-122.501362489102	1.52035629530655e-316	2.73759753138078e-315	715.224845341594
PCNP	-5.88208127264341	1.66458880814603	-122.500841810773	1.52284776954539e-316	2.73921245905405e-315	715.223219583594
CLTC	-6.50526540786385	0.802776399944278	-122.457387803271	1.74587898220418e-316	3.13710346908013e-315	715.087515898265
STK25	-6.43013812162113	1.84584623368861	-122.447120350797	1.80319336388938e-316	3.23670382268584e-315	715.055444592722
POU4F2	9.57061121983137	-2.16931172800993	122.435419600498	1.87081158343173e-316	3.35457216955537e-315	715.018893082054
OR4F4	9.66585513112422	-2.15251153942862	122.415363353593	1.99268226222574e-316	3.56937391849632e-315	714.95623230666
UBTF	-5.20816861142055	1.07171582748099	-122.391407454802	2.14872449734872e-316	3.84487389979018e-315	714.881375020678
CHMP4B	-6.22266787985595	1.31608925001103	-122.381818300415	2.21456684733366e-316	3.9585670461064e-315	714.851406902169
AUP1	-6.31553089445993	1.75727723360187	-122.372846128914	2.27800329524961e-316	4.06772771323817e-315	714.823364927979
SLC17A2	8.82482047126656	-2.73772347184316	122.347836862176	2.46460971579501e-316	4.39637234497063e-315	714.745189494534
OR13C4	9.64803385903799	-2.13454411973811	122.341064375722	2.51772878845511e-316	4.4864673350314e-315	714.724016999794
MYH4	9.24969474639063	-2.57503615684767	122.305864673684	2.81286809161939e-316	5.00719669094412e-315	714.613955626054
MYF5	9.85172691502743	-2.14083777821098	122.253153827708	3.32095690149968e-316	5.90552770766425e-315	714.449083637487
MLN	9.61414583635211	-2.24116056162511	122.242312021687	3.43636747434806e-316	6.10443851691731e-315	714.41516349506
PSMC5	-6.89067182863231	0.874966986821333	-122.11506325957	5.13245699109259e-316	9.10799031076506e-315	714.016829945186
XAGE5	10.0309369996092	-2.16396011141503	122.089765525663	5.55882289655992e-316	9.85443340876066e-315	713.93759128395
CTNNA1	-6.7916130271448	1.38722408494799	-122.048338262112	6.33508283157877e-316	1.12189745217524e-314	713.80779672087
ILK	-6.82607133116875	1.56187318181824	-121.995620324762	7.48204377794494e-316	1.32365137009235e-314	713.642566072941
MAP2K2	-6.45587609720785	1.40774599005046	-121.977555991507	7.92118948184699e-316	1.39989910423475e-314	713.585932245083
SNORA19	9.83224991904016	-2.16865018923137	121.929832656838	9.20971683635239e-316	1.62594569192038e-314	713.43627491655
RPL27A	-11.3688861521104	2.39427390189389	-121.92369176766	9.39011048021446e-316	1.65609155887739e-314	713.417013368766
CYLC1	9.53738147176856	-2.10885708761434	121.918783083724	9.53685113904945e-316	1.68024645004145e-314	713.401616088515
COX7C	-9.50242877738112	1.40651638021872	-121.854360596834	1.16899076039809e-315	2.05747164764869e-314	713.199483742693
PATE1	9.63648810225184	-2.1461582437031	121.640981918424	2.29585513207928e-315	4.03666319939379e-314	712.529247268904
PPIAL4E	9.61222476506323	-2.15568427363767	121.636570241972	2.32814623503492e-315	4.0892531722131e-314	712.515377917643
OR4A47	9.71046679323893	-2.16141358000607	121.614150007687	2.49942367603932e-315	4.38560775334974e-314	712.444886064261
TUFM	-6.39842602014973	1.38232256513607	-121.50826960785	3.49547967198666e-315	6.12707651093728e-314	712.111815867364
BSG	-8.17630001616409	1.74020099752894	-121.494899334182	3.64678143616961e-315	6.38577079642283e-314	712.069736777041
UTP6	-5.80279016818944	0.754743758074882	-121.461481239464	4.05429248237703e-315	7.09212181902202e-314	711.964543367837
OR13G1	9.84696064349814	-2.04692101465294	121.451037924949	4.19077578505082e-315	7.32341265860038e-314	711.931664189591
HMGN2	-8.2159097803908	2.12069113040312	-121.449996668938	4.20463392128284e-315	7.34016275423718e-314	711.92838580458
TSPY2	9.32742597444425	-2.29920012593728	121.449240586734	4.21472545913197e-315	7.35031004443005e-314	711.926005269669
DDX42	-6.48124604564999	1.1230297170197	-121.429563531801	4.4860705311486e-315	7.8155902217066e-314	711.864046764107
UBAP2L	-5.32359961038961	2.15327707070707	-121.411779356564	4.74635094373873e-315	8.2606703659638e-314	711.808040154602
HNRNPH2	-5.67415345981285	0.728611576711215	-121.351753210502	5.74192662882782e-315	9.98328093428897e-314	711.618944968664
RESP18	9.58341339473833	-2.2417681172237	121.225095101675	8.58383431809969e-315	1.49093130352566e-313	711.219648225911
TIAL1	-5.73398278802756	1.57585265476644	-121.109035512972	1.24120839513858e-314	2.15368462745397e-313	710.853409971468
PRDX1	-7.72486759364097	1.40376851302672	-121.082184809423	1.35182246012138e-314	2.3432498708396e-313	710.768631470773
OAZ2	-5.75360238977794	1.36356114633433	-121.052200819238	1.48706586355543e-314	2.57508239959488e-313	710.673938461433
CRTAP	-6.97644471545577	1.78284337787783	-120.870738023361	2.64943941501382e-314	4.58329005750497e-313	710.100373613448
CDIPT	-6.15296991681062	1.76203059500588	-120.797065165877	3.35033982536946e-314	5.78995347285332e-313	709.867272249177
BCLAF1	-5.7198959550749	1.09554203494174	-120.788682524606	3.44104965344694e-314	5.94073878863566e-313	709.840740825933
PRPF19	-5.79006018574777	1.11654031007497	-120.70548205741	4.48628401691417e-314	7.73748863878599e-313	709.577311327601
RPL37	-10.6426160811836	2.99530516918045	-120.567371298495	6.97068093929684e-314	1.20102665170882e-312	709.139637562347
PABPN1	-6.96366120255259	1.61524406468132	-120.520352290536	8.0999003559057e-314	1.39418926166079e-312	708.99052365056
GAPDH	-9.09134353422322	2.68657434711932	-120.417493934219	1.1251344762167e-313	1.93469069393931e-312	708.664127577415
S100G	9.72684167381932	-2.15757869814051	120.395245558971	1.2080673344518e-313	2.07521806711936e-312	708.593492360829
DUSP21	9.58459064781781	-2.1723627032124	120.306581586802	1.60411027147529e-313	2.75278783650219e-312	708.311872536282
GOLGA6L1	9.14583133674308	-2.47799721788668	120.240981216459	1.97879220658624e-313	3.39238448350911e-312	708.103379791357
SNW1	-5.38910833286885	0.927173569384836	-120.095075713054	3.15745069117231e-313	5.40764585971863e-312	707.639265537714
ARHGDIA	-7.11384693077313	1.72963067000473	-119.941740497232	5.16248119665701e-313	8.83277908328221e-312	707.150931456406
OR2G2	9.5886441289504	-2.16563272293755	119.861452260599	6.67981327296402e-313	1.14174957614888e-311	706.894993413661
BECN1	-5.68345108327276	0.446990319070684	-119.82587698281	7.48810411067324e-313	1.2786347158362e-311	706.781535811175
GNB1	-6.27807724653032	1.45709762138551	-119.812957641026	7.8053172086051e-313	1.33147705073877e-311	706.74032507032
NFE2L2	-6.48813457597128	1.43575265303243	-119.699665521266	1.12325555610694e-312	1.91421467686549e-311	706.378756757304
RPS12	-12.7723962932671	1.66225376685284	-119.683644510134	1.18262144515045e-312	2.01338663873107e-311	706.327599567833
MFF	-5.59556235856448	1.32214821606601	-119.57296996784	1.68825322012192e-312	2.87136770448053e-311	705.974020813045
OR6B1	9.57136901231817	-2.1181746065808	119.563141256734	1.74250094271683e-312	2.96070041483602e-311	705.942605175549
RPL23A	-10.9783614880729	2.5378232618019	-119.537574854203	1.89193661967087e-312	3.21143154671007e-311	705.860875288871
OR6F1	10.061069609275	-1.94421000086694	119.496752939071	2.15763219031429e-312	3.65881596892603e-311	705.730342114567
VCX2	9.69814571428541	-2.16560232323255	119.339046133213	3.58617839999009e-312	6.07528328945084e-311	705.225650831705
RPS10	-10.6999789922521	2.73211911713727	-119.328031317638	3.71581005623535e-312	6.28868819172541e-311	705.190377351415
ENSA	-6.51973186374795	1.12670880294351	-119.267104876567	4.52251160740876e-312	7.64642759764424e-311	704.995211842929
TMEM95	9.73521090811578	-2.07856361186953	119.089181576609	8.03144579974538e-312	1.35657990116053e-310	704.424720232841
DYNLL1	-7.13764932431308	1.93025974270598	-119.037375323142	9.4947238389593e-312	1.6021646965191e-310	704.258454783287
MYL6	-9.36208523451831	2.54500201456657	-119.032964360621	9.63102870800693e-312	1.62357027621338e-310	704.244295151292
USP26	9.66875212084038	-2.14927764338676	118.999377879444	1.07353207518739e-311	1.80795431250677e-310	704.13646259927
P4HB	-8.0736247533578	1.37670839890353	-118.941148583783	1.29591382400744e-311	2.18033375796276e-310	703.949442486313
TAAR6	9.5567335471824	-2.19540092794903	118.923447975303	1.37226333130535e-311	2.30653028426254e-310	703.892574417801
UBA52	-9.54788644083427	2.84661837430061	-118.896741357384	1.4960798785804e-311	2.51218574332885e-310	703.806756637732
ITM2B	-9.24538276503496	2.29379446557887	-118.871752641269	1.62205667127986e-311	2.7210634276607e-310	703.726442267303
CSNK1E	-7.17014491667136	1.32961721127581	-118.814763315305	1.95059418012586e-311	3.26900554401971e-310	703.543216276628
GOLGA6L6	9.12046341800851	-2.60443463952872	118.692638918029	2.89694555805828e-311	4.85026615948589e-310	703.150289788292
MTCH1	-6.86614240691692	1.81202156229694	-118.685186473811	2.96775426824907e-311	4.96398080038776e-310	703.126299482074
OR5P3	9.75022362410132	-2.08246773681007	118.557621769562	4.48789400118102e-311	7.49932326384118e-310	702.715428440822
RPS4X	-10.2812876015836	2.76580434018246	-118.509756804098	5.24185423050959e-311	8.75068726644254e-310	702.561151144263
UBXN6	-7.06560901120388	1.24378427916466	-118.500140552916	5.40800976357047e-311	9.01930016685567e-310	702.530149020188
CCT3	-6.1918622748174	1.4495957559501	-118.467809060638	6.0063553614642e-311	1.00074851987616e-309	702.425896777873
THRAP3	-4.89445230463785	1.25702876305945	-118.431611469831	6.75535343099372e-311	1.12445214377529e-309	702.309145877195
OR56A1	9.71751901566247	-2.09322965448473	118.424216847964	6.91952032875424e-311	1.15066331275257e-309	702.285291203825
DSCR10	10.0331982794992	-2.07228201998544	118.350253338038	8.79859635626338e-311	1.46172425732971e-309	702.046609766633
NEU2	10.1618180644897	-2.00586600034634	118.349292629883	8.82610384770887e-311	1.46487740962264e-309	702.043508601496
XRCC5	-5.78251184674758	1.59247146768118	-118.305404539629	1.01791109186668e-310	1.68780663475731e-309	701.901812040102
RPS20	-10.8053976144012	3.00496321910212	-118.245205601885	1.23795846062347e-310	2.05068953101157e-309	701.707372162886
PICALM	-6.60646395281762	1.15883119326306	-118.166617161914	1.59855805877055e-310	2.64547498396537e-309	701.453391606001
RPL37A	-11.237208410208	3.4723660597372	-118.056831989256	2.28528014428105e-310	3.77830051188256e-309	701.098317807402
PSMC6	-6.41914423736125	0.763877714375591	-118.030245235124	2.49199707606784e-310	4.11610824737436e-309	701.012281545561
PSMD13	-6.42843772824808	0.901790352776743	-118.023090820112	2.55075717131966e-310	4.20911687693843e-309	700.989126264218
NRBP1	-6.0030948766789	1.32246370702753	-117.946360790573	3.27535288599524e-310	5.39961726253611e-309	700.740704399495
WAC	-5.53125557312813	1.36161574110236	-117.867405642145	4.23707145416975e-310	6.97837137485407e-309	700.484916117358
NUCB1	-7.38819664650742	1.62339642140331	-117.801118926787	5.26003310635112e-310	8.65487056522027e-309	700.270042018779
GIP	9.77767350217399	-2.2280166952788	117.754497699388	6.1245860489169e-310	1.00677645117985e-308	700.118845621503
UBE2V1	-5.66125873906132	1.15617034941695	-117.750922330513	6.19649425858057e-310	1.01762312020934e-308	700.107248035258
TEX13B	9.60998501156542	-2.15538198595416	117.739362503172	6.43482979882239e-310	1.05575459679246e-308	700.069748580952
SGTA	-5.70795308093162	0.940497982507729	-117.635065209392	9.04673728067751e-310	1.48287073480418e-308	699.731253623359
AARSD1	-6.79269037163253	0.404012286710051	-117.634472319923	9.06428179574508e-310	1.48433014954537e-308	699.729328586573
TEX28	9.6261738442673	-2.13895771708501	117.596783694345	1.02524763155953e-309	1.67730512523139e-308	699.606939256363
MYADML	9.54282484978565	-2.22258925824751	117.499000262322	1.41155723303157e-309	2.30711038525369e-308	699.289223228664
SCYL1	-5.44944755573818	1.54189078998141	-117.463934194051	1.58316100344597e-309	2.58512734954324e-308	699.175225307503
SAR1A	-5.358648076612	0.844193288897735	-117.460923191023	1.59883695274145e-309	2.60824512575429e-308	699.16543517165
RAB5C	-5.84616875815156	1.43020599113465	-117.419904688135	1.82855501807112e-309	2.98016300763052e-308	699.03204138637
SAFB2	-6.95321517376379	1.079303981012	-117.375145748944	2.11714453083405e-309	3.44723305693528e-308	698.886432432892
C9orf78	-5.52591190513368	0.703363972774814	-117.364065179157	2.19537868723645e-309	3.57123248952157e-308	698.850377085281
FKBP8	-7.15967392564486	2.07613063358935	-117.34671927297	2.32370958049406e-309	3.77641278843207e-308	698.793928228962
DYNC1I2	-6.2957855969554	0.516533550852868	-117.260188279267	3.08541042760468e-309	5.00956335778764e-308	698.512210185112
RPL36AL	-8.70026815283384	1.66109749729085	-117.254871795286	3.13964787562117e-309	5.0928112566025e-308	698.494894849035
SERINC1	-7.17686687113537	0.630767433561381	-117.229866144383	3.40785229283542e-309	5.52264968738933e-308	698.41344344845
KLC1	-6.59873978289944	1.35209342643175	-117.036637409803	6.42416840075395e-309	1.04009768886099e-307	697.783472043365
SERF2	-8.82720069463721	1.97591991427207	-117.031334581232	6.53700911526076e-309	1.05737045745715e-307	697.766169479595
ZNF638	-6.98728153113028	0.910269288918875	-117.003794764095	7.15579415933905e-309	1.1563709507914e-307	697.676297877696
CCT6A	-6.18039621216789	1.08231835013204	-116.989125912237	7.5090137035192e-309	1.2123105018708e-307	697.628420228364
NAP1L1	-8.849014045343	2.00818692937969	-116.986260341501	7.58002976620633e-309	1.22262677299429e-307	697.619066621744
RPLP2	-10.1767110258629	2.77861213139956	-116.959050663516	8.28882294318398e-309	1.33569794106955e-307	697.530239618018
RPL35	-10.8917244289619	2.60844514111042	-116.885502301836	1.05553378864285e-308	1.69934015195004e-307	697.290038858154
GLT8D1	-5.73223581447529	1.26140913924649	-116.832083749992	1.25822474696332e-308	2.0237626126719e-307	697.115488766551
ACTR10	-5.99970565910518	1.10374862877678	-116.795776318851	1.41783930997569e-308	2.27835768632015e-307	696.996807085208
TAS2R41	9.556556514687	-2.15605907443535	116.775804537825	1.51413704352203e-308	2.43082674145995e-307	696.931508244416
SNX5	-6.15189108271535	1.33769923364564	-116.775454169179	1.51588367582967e-308	2.43135852319347e-307	696.930362599036
RBBP6	-5.55978032230666	1.2827230068928	-116.74450977741	1.67838777209683e-308	2.68949115196636e-307	696.829166719447
KRTAP10-10	9.56445169625436	-2.11616269584255	116.741047212496	1.69762503744157e-308	2.71778218948475e-307	696.817841665735
PPIB	-8.24215581433525	1.80916732117359	-116.724120846308	1.79489347596597e-308	2.8708268277601e-307	696.762475747285
PSG7	9.44091310796497	-2.2186425826939	116.718355546125	1.8292840967412e-308	2.92311090361119e-307	696.743615766427
OR1L3	10.1180113012089	-1.91359020006985	116.679182653756	2.08111301487272e-308	3.32243116816763e-307	696.615446094053
CSNK1A1	-5.76404104188739	0.918400149239102	-116.634609566468	2.41020322780116e-308	3.84424058005277e-307	696.46955726169
CPSF7	-5.25379222911209	1.63089101877141	-116.61592458301	2.56323118573662e-308	4.08452553882966e-307	696.408384913619
RPL38	-10.5326088701863	2.91736406056219	-116.581293280872	2.87308363864564e-308	4.57403436002361e-307	696.294981375185
OR10G2	9.50744264478056	-2.19241102375653	116.547690701947	3.20959212496506e-308	5.10503458543054e-307	696.184915561566
UBE2Q1	-4.88865922077896	1.26390154040424	-116.495476787079	3.81258237479607e-308	6.05851434174346e-307	696.013827522971
EIF5A	-7.23602464843058	1.40769446536207	-116.487447074025	3.91489795359184e-308	6.21535277696864e-307	695.987510229043
TMSB10	-10.3256731387597	2.83117771025758	-116.481011891333	3.99887934298545e-308	6.34282080829215e-307	695.966417732918
TERF2IP	-6.40591858438852	0.804031378808929	-116.412409273574	5.01459215422761e-308	7.94655572189317e-307	695.741490451313
SF3B3	-6.61814073226081	1.64180266278704	-116.403730408554	5.16030094112789e-308	8.16992161905021e-307	695.713026003467
KRT28	9.43769922509893	-2.15880022391293	116.390645871294	5.38803917464397e-308	8.52262771105286e-307	695.670108230427
TRA2A	-6.55589439036274	1.28740512062696	-116.361463367902	5.93292513592316e-308	9.37587745951133e-307	695.574371835362
SECISBP2	-6.17454150618771	0.775367464884307	-116.353484905461	6.09128732612578e-308	9.61729169928205e-307	695.548193603788
AMTN	8.7676190190035	-3.01826349027	116.335566605846	6.46256030527135e-308	1.01941102776815e-306	695.489395367895
AP2B1	-5.93850689788684	0.710885165279934	-116.325874916996	6.67274325587204e-308	1.05159984999422e-306	695.457588827009
MAGEB18	10.1718863761771	-1.9980350912562	116.272586725718	7.95700782582767e-308	1.2528458334745e-306	695.282660219539
SNX1	-5.85824950323259	0.797689401526168	-116.132400154691	1.26477846964937e-307	1.98959382340997e-306	694.822103387424
CSH2	9.65888652667081	-2.14008724693279	116.124488237715	1.29831587391631e-307	2.04048216670945e-306	694.796094354056
RBM8A	-6.01850984978538	1.32039246531844	-116.11810527128	1.32602093610134e-307	2.08211952836827e-306	694.775110236682
SERBP1	-5.8333117744273	1.49323768554644	-115.962947321503	2.21616754791712e-307	3.47665078886944e-306	694.264684866557
RPS21	-10.7795961585203	2.88315260902966	-115.900673714432	2.72398768296015e-307	4.26940332280013e-306	694.059638147004
MAN2C1	-8.20142319435982	1.61020847509388	-115.776112229553	4.11686919468824e-307	6.44663436885639e-306	693.649180342109
PAPOLA	-5.91257882406225	1.41934235401219	-115.765006867199	4.27136843438062e-307	6.68247422274957e-306	693.612565134694
CCNI	-7.07207130260321	1.91631827979347	-115.744885390235	4.56625944983609e-307	7.13732528018966e-306	693.54621454078
SMARCE1	-6.40490031575806	0.932792683703329	-115.504311464532	1.01526219846957e-306	1.58547036775548e-305	692.752063653954
SRRM1	-6.71879723691567	1.76618699755043	-115.467454515862	1.14763284866292e-306	1.79055740911278e-305	692.630256241597
OR1N2	9.66549380190618	-2.10938461871942	115.464247081308	1.1599400727595e-306	1.80811711160278e-305	692.619654324878
RPL12	-11.3011054198491	2.34895361284463	-115.433626536698	1.28430364506985e-306	2.00016029147868e-305	692.518426359405
MMP27	9.39139776823999	-2.34675678631838	115.393928893576	1.4656438320865e-306	2.28050994090415e-305	692.387152223213
MC3R	9.70099386363606	-2.18163936868709	115.354909441859	1.6688886271772e-306	2.59440441969682e-305	692.258078557202
VCY	9.41917462432412	-2.2555866558287	115.299642654	2.00604661816704e-306	3.11572050695058e-305	692.075188163896
ATP1A1	-6.80331723538247	1.35115603914697	-115.285650817002	2.10173719454617e-306	3.26139489863723e-305	692.028872654214
MYL12B	-7.80067683337165	1.3958069073776	-115.237094606901	2.4707378443262e-306	3.83053562182631e-305	691.868101008906
OR7G3	9.87037878560264	-2.02048076776359	115.201931740776	2.77789381636834e-306	4.30285482214385e-305	691.75163473748
EDDM3B	9.87725971071853	-2.09010961893607	115.196126662047	2.83216380928658e-306	4.38296485729053e-305	691.732403907018
POLDIP3	-6.14181553452998	1.0102028165777	-115.174776478778	3.0410652398258e-306	4.70201788386386e-305	691.661667889505
DAP3	-5.32819860542858	1.1545205291111	-115.129866369696	3.53229534947852e-306	5.45663394904154e-305	691.512833644241
PRAMEF14	9.64015213770139	-2.07729366562617	115.015694914298	5.16997689659848e-306	7.97932283286331e-305	691.134213283777
ZRANB2	-5.98013059695643	1.63428049529651	-114.981567932154	5.79385715831016e-306	8.93419014950197e-305	691.020969967032
LYZL6	9.54144484602304	-2.15455463996186	114.978502168134	5.85346970480807e-306	9.01801816943434e-305	691.010795287799
SLC25A28	-6.27159645574394	1.00938028189612	-114.957022118441	6.28874830966183e-306	9.67993893040958e-305	690.93949985428
CS	-5.31129817471158	1.5522789449213	-114.923202326564	7.0407922768501e-306	1.08278182391881e-304	690.827221129469
DYNC1H1	-7.2200312403164	0.853000828238759	-114.904275901276	7.5003443641204e-306	1.15242321544598e-304	690.764373248833
NAPA	-6.45175042834834	1.30081620724422	-114.888732603824	7.90015483936195e-306	1.21276907802109e-304	690.712752105225
EIF3F	-8.03644920684529	1.81482498558497	-114.885659036178	7.98170923711346e-306	1.22419465424228e-304	690.702543628204
NDUFV1	-7.03942731104752	1.81561259645799	-114.79756165984	1.07149180230769e-305	1.64193453880834e-304	690.409827720665
CIAO1	-4.55454267418172	1.08795632917179	-114.745047618345	1.27722866298872e-305	1.95545757333513e-304	690.235240037789
SOD1	-8.10504872679921	1.4577232124895	-114.699786805423	1.48606941220104e-305	2.27317011244786e-304	690.084704938005
CLTA	-6.82342250668916	1.98579246954479	-114.687643996229	1.54770609663967e-305	2.36534655943739e-304	690.044308907157
KTN1	-6.57809029262666	0.562493913815625	-114.658687756799	1.70523042667283e-305	2.60377317950096e-304	689.947962342575
TAF15	-7.19394075316372	0.597053656630235	-114.607653748665	2.02300597251914e-305	3.08625191793373e-304	689.778099306487
EIF2B5	-6.02282256395963	1.01620176843544	-114.596873919547	2.09738069265777e-305	3.1968771551442e-304	689.742210149968
SRRM2	-8.93897736246489	2.45360977868892	-114.458798190644	3.33151743698835e-305	5.07347575643492e-304	689.282230088496
MSL1	-6.40276205562676	1.08080691128019	-114.44114765375	3.53466564248638e-305	5.37807674106564e-304	689.223391477334
PPP2R5C	-5.21565808162838	1.05840659307691	-114.406525387968	3.96993195055283e-305	6.03499920766341e-304	689.107951835581
SRP68	-5.58081607992835	0.916901634803202	-114.365261092337	4.55944618907631e-305	6.92503683783845e-304	688.97032223334
RNF149	-5.08362213881634	0.939133033445877	-114.325966199174	5.20223976843333e-305	7.89435289241588e-304	688.83921700874
EIF2B4	-5.35662040089757	1.02524537000896	-114.322492262669	5.26326268774499e-305	7.97990524713888e-304	688.827624337039
MBTPS1	-5.82690872512694	1.11865760772955	-114.213721235267	7.58414408080924e-305	1.14885738112999e-303	688.464480144953
OR5B21	9.53934424195977	-2.15726003403128	114.20923717291	7.69927802435384e-305	1.1652704661e-303	688.449502497848
RNF220	-5.115686288947	1.44986811364728	-114.142017628038	9.65094877881088e-305	1.45936618065505e-303	688.224908542795
KRTAP8-1	9.58491349339494	-2.15251046473321	113.997301199668	1.57035022957873e-304	2.37251330199679e-303	687.740951965773
UBE2NL	9.25979978735966	-2.68978122599297	113.967091101395	1.73845906677969e-304	2.62418715721807e-303	687.639850024281
TAS2R39	9.62361084248362	-2.09883070837131	113.963008744918	1.76251907320249e-304	2.65816967861918e-303	687.626185931224
CANX	-7.02400780656103	1.47028168075556	-113.943049775654	1.88504353509703e-304	2.84046296893831e-303	687.559374336387
SAP30BP	-6.13253374407762	0.957552668747706	-113.862117262166	2.47585181971198e-304	3.72744807703878e-303	687.288342189556
RER1	-5.96496492572829	1.32899419918102	-113.829127500058	2.76701161705149e-304	4.16214759699742e-303	687.177811003037
PTOV1	-6.81816938674065	2.13670209314111	-113.800179907861	3.05064544581444e-304	4.58477580649172e-303	687.08079773085
SSB	-6.02932999958214	1.32096997507247	-113.78233172306	3.23986896034381e-304	4.86490113643234e-303	687.020970596935
HMGN1	-6.7110379135781	1.5687379359039	-113.688299453549	4.44924016451272e-304	6.67502598655018e-303	686.705625988799
VPS4A	-5.6168691577952	0.649542170199688	-113.600450749924	5.98524788647168e-304	8.97160455443373e-303	686.410792917686
OR2AT4	9.80374518198523	-2.03432622209228	113.518783050248	7.88679292407888e-304	1.18116241368637e-302	686.13650851048
SYF2	-5.98142317011306	1.39169788789186	-113.470974209012	9.27001713145528e-304	1.38711110003605e-302	685.975852905556
DNAJC8	-5.81055882921804	1.1949560116183	-113.269233943175	1.83454347002637e-303	2.7427143366504e-302	685.297216394333
SPG7	-6.96007798506208	0.930827602527474	-113.237485816159	2.04279855670917e-303	3.05140813975218e-302	685.190313244417
TPM3	-5.35402907098248	1.42941766701363	-113.187950004536	2.41607904794759e-303	3.60585628893516e-302	685.02345767171
HSPD1	-7.29794843431177	1.40410424806054	-113.129964365626	2.94081487836873e-303	4.3851838524842e-302	684.828051131607
SSR2	-7.37451368039637	2.07580577383313	-113.12705696506	2.96994596632829e-303	4.42478159666846e-302	684.818250924931
PRDX6	-6.30132575553209	2.19640294771746	-113.112421855273	3.12103671475304e-303	4.64585517209945e-302	684.768915537851
SNRPA	-5.28488469455436	1.76408071736681	-113.102507386269	3.22774718546096e-303	4.80054035946739e-302	684.735490102924
HDLBP	-6.88778302115297	1.81932860981032	-113.033602972814	4.0776080760429e-303	6.05926916351773e-302	684.503109789685
PRLH	9.8978192963048	-2.07486655741948	112.967686219892	5.09993523721851e-303	7.57188310327913e-302	684.280678610959
CDC42	-6.089561760632	1.35921395890238	-112.926282127213	5.86975833706637e-303	8.70731508757565e-302	684.140900141494
ARFGAP1	-6.2879485423058	1.23976199234802	-112.88639907824	6.72129119888221e-303	9.96189302971515e-302	684.006210330241
KHSRP	-6.33362385959564	1.9231174273852	-112.883838949466	6.78000305106894e-303	1.00402493457985e-301	683.997562916932
TCP1	-6.90424466320156	1.33080238316646	-112.846925153567	7.68600979723367e-303	1.13721168214367e-301	683.872857394413
ANAPC16	-6.40296870436436	1.46309732084792	-112.837548186766	7.93488285447208e-303	1.17302424848642e-301	683.841173068525
PRDX5	-7.58922733640846	1.62562217269241	-112.832704793311	8.06657859290477e-303	1.19146764461666e-301	683.824806486401
PDIA3	-7.47324450713407	1.36919126717855	-112.770661546849	9.96072013580021e-303	1.46997637880392e-301	683.615093276901
CALM3	-7.12800868583151	1.60243642617145	-112.691622176265	1.30332885578455e-302	1.92176678838343e-301	683.347771502662
DNPEP	-5.81348528133871	1.42721510946384	-112.546055790791	2.13942879434788e-302	3.15189604024939e-301	682.854977355616
MDH1	-6.18344076863003	1.03159581631806	-112.51381651584	2.38783484936151e-302	3.51484379111672e-301	682.745753555491
OR2M7	9.55704430856692	-2.13229104283177	112.493680743031	2.55744882095082e-302	3.76128902793606e-301	682.677520178681
RPL8	-10.9166017186904	2.96895636526097	-112.377874469339	3.79583653922863e-302	5.57783405225572e-301	682.284864968999
VAMP2	-7.09877180717339	1.45518190250151	-112.360216830157	4.03154721744446e-302	5.91913829925308e-301	682.224960652212
NKX2-4	9.50955668886935	-2.35171903997029	112.345443959354	4.23998631296781e-302	6.2198535340872e-301	682.174836131537
STAT5B	-6.73391584513333	0.526293989138726	-112.289615856356	5.1300727279699e-302	7.51914584650741e-301	681.985353881301
NFE2L1	-7.1037162028303	0.804377170525928	-112.289035605329	5.14024576315427e-302	7.5276335651717e-301	681.983384019666
RPS25	-10.4762074600065	2.69691136948989	-112.278082517188	5.33611591751338e-302	7.80781935528491e-301	681.946198172149
SLC34A1	8.79355535993015	-2.77756464429674	112.251635967144	5.84045463874285e-302	8.53849615185742e-301	681.856397580711
ANAPC5	-6.09160237612187	1.40981431352137	-112.237255775058	6.13446590941525e-302	8.96070198911013e-301	681.807560436022
RPL9	-12.2080891743769	1.54944566740383	-112.23482330825	6.18564629811542e-302	9.0277852259156e-301	681.799298847583
CDH9	8.69874197104427	-2.75933111848071	112.211923487945	6.68895568529891e-302	9.75406458082044e-301	681.721513910062
TM9SF3	-5.42691678334586	0.683880633155232	-112.170455030398	7.70718531179182e-302	1.12293493881221e-300	681.580617395682
CRISP1	10.026286286439	-2.04682051458785	112.157819232801	8.04731593261451e-302	1.17149824652925e-300	681.537675124135
SDCBP	-6.5415904485532	1.01289290870104	-112.155461686671	8.11242258156022e-302	1.17997624983947e-300	681.529662583136
SPACA1	9.47490719803803	-2.1822686439502	112.073525287331	1.07354172730495e-301	1.56017764734724e-300	681.251087166139
RPL29	-10.1165736185289	3.08825385225533	-111.909186970888	1.88407812313948e-301	2.73581521549366e-300	680.691767147976
CALM1	-7.03778040730693	1.33785488522592	-111.905115216524	1.91053775215357e-301	2.77189337048091e-300	680.677899116917
CXorf66	9.46281941990415	-2.14156684007453	111.866888020733	2.17785270750912e-301	3.15705939321448e-300	680.547677219947
CTDSP1	-5.99258509921423	1.75187093293439	-111.841139604005	2.37873600384654e-301	3.44535641434029e-300	680.459940658249
SNX17	-5.65581663410658	1.38473037044236	-111.811313069186	2.63477316693247e-301	3.81298512734339e-300	680.358283994673
EID1	-6.88568965874202	1.19657382602893	-111.805878693963	2.68431532768364e-301	3.88141150664558e-300	680.339759429924
SLC3A2	-6.8874681773597	0.990995079225285	-111.762530211891	3.11444591871967e-301	4.49957544085504e-300	680.191963421699
PSMC3	-6.00110650897446	0.994111351605725	-111.750766431817	3.24266056202232e-301	4.6808758936487e-300	680.151845551608
RPN2	-6.13603614723213	1.41401153195077	-111.625143591533	4.99009963952398e-301	7.1973074397769e-300	679.72318413626
QRICH1	-4.59175883311997	1.73075701868447	-111.616220362219	5.14534452933975e-301	7.4149939869965e-300	679.692717996107
CCDC105	9.73039570968731	-2.11905876620279	111.565108944829	6.13260342305048e-301	8.83033207050805e-300	679.51816603139
SEC11A	-6.77803017515768	1.46578852538241	-111.494788713834	7.80868651325194e-301	1.12343062750956e-299	679.277888824653
IFNA1	9.60261790661098	-2.19103695647427	111.486197905862	8.04269506223995e-301	1.15612900233605e-299	679.248524984208
TUBB	-7.28178143289154	2.45528994613486	-111.47967045561	8.22518804719496e-301	1.18137358089227e-299	679.226212367741
DRD3	9.55582660052419	-2.13943133090541	111.428029523999	9.82323956350486e-301	1.40972104613105e-299	679.049645553355
GGA2	-6.32239611420765	1.00020580006072	-111.426476365415	9.87584786409546e-301	1.41608776802531e-299	679.044333900751
RHOT2	-6.93821618192953	1.26370054536794	-111.414872952957	1.02779179556406e-300	1.47251104788986e-299	679.004649114507
UBE2I	-6.06174727509589	1.68191903856178	-111.408606532226	1.05018381835136e-300	1.50333813596997e-299	678.983215713936
NUDC	-5.98744071790902	1.13680961839399	-111.382765460688	1.14780852456666e-300	1.64171980308128e-299	678.894817857252
DUXA	9.41162226074354	-2.21791298911865	111.377466986216	1.16892300343421e-300	1.67052906430889e-299	678.876690272098
RPLP1	-10.9780736323217	2.69899260415382	-111.347557604828	1.2956275977722e-300	1.85006574185626e-299	678.774346362169
PSMB7	-6.5089936622815	1.23685278287196	-111.343134067116	1.31550148253984e-300	1.87688409194928e-299	678.759207677195
OR2D2	9.49401542584024	-2.14840441626566	111.331496130804	1.36925985105686e-300	1.95196230053566e-299	678.719376397005
PSG2	9.49063336268899	-2.2217712734641	111.329142919125	1.38039471297754e-300	1.9662040115695e-299	678.71132195784
RBM14	-4.57968773674899	1.73374224010432	-111.290650591585	1.57597303057062e-300	2.24292168344177e-299	678.579549555712
PRAMEF8	9.80160035588899	-2.27493760198532	111.287011942913	1.59584047719613e-300	2.26931686401284e-299	678.567090968673
ANXA5	-7.95552084722143	1.40911812892879	-111.262517800793	1.73627585351982e-300	2.46697656011277e-299	678.483213899799
CALCOCO2	-7.03078599994431	0.670796116204927	-111.25293684211	1.79452051289799e-300	2.54762589839353e-299	678.450400337066
RPL35A	-10.3653855409396	3.12643914997625	-111.138491611262	2.66199540782902e-300	3.77603279237712e-299	678.05823156036
EIF3B	-6.46375044715938	1.07920785928008	-111.130801455814	2.73351200569726e-300	3.87427963975805e-299	678.031865948847
OR1D4	9.57271539142187	-2.1533126501062	111.10754130902	2.96176485860453e-300	4.19432784345496e-299	677.952108209313
KCNK16	9.3613406936625	-2.36470723826248	111.013220772828	4.10067795501965e-300	5.80242552811594e-299	677.628525162993
RHOC	-7.41193976645699	1.48466364124053	-110.968773769182	4.78060000309631e-300	6.75894212783444e-299	677.475951116276
AKR1A1	-6.26563860278142	1.10764484935183	-110.946151344504	5.16896252613367e-300	7.30200972647402e-299	677.398272334547
STX5	-4.63354331963111	1.43610456452934	-110.914832186254	5.75937427233189e-300	8.12937808135721e-299	677.290706597001
RNPS1	-6.23499838679563	1.68809090117916	-110.884643139392	6.39240195074713e-300	9.01549102708820e-299	677.186994828103
CIZ1	-6.08918329984463	1.85498445365619	-110.873490331552	6.64351828305015e-300	9.36196530485935e-299	677.148673547984
FOXR2	9.85973048896388	-2.19091050353313	110.854433895696	7.09569148431552e-300	9.99096625553868e-299	677.083186735836
ARPC4	-5.97008822613038	1.10838781907031	-110.822583707335	7.92136910074987e-300	1.11444126464112e-298	676.973710663771
OR2W1	9.52239803536589	-2.12015973511944	110.790799936893	8.8413570902093e-300	1.24285459980045e-298	676.864432993208
KAT5	-5.23497750640957	1.24478378289357	-110.766785134126	9.60687543334146e-300	1.34936145702322e-298	676.781846458794
SND1	-5.78906606515747	1.54390442406944	-110.751101641029	1.0142339614248e-299	1.42340776056824e-298	676.727901959593
U2AF1	-5.96629633548905	1.14912797643781	-110.696106710224	1.22676984356242e-299	1.7202818263441e-298	676.538685426243
MKRN1	-5.39562266442771	0.986844367061277	-110.624482950718	1.57191508070111e-299	2.20247612204598e-298	676.292121131608
RNF114	-5.17644198929788	1.44494208913195	-110.622570986863	1.58235553647539e-299	2.21529775106554e-298	676.285537125492
CLDND1	-6.00107845535383	1.30935589836116	-110.554323515152	2.00427476596053e-299	2.8036996685399e-298	676.050450274912
DNMT3L	9.82211032732238	-2.17571267470884	110.534817288901	2.14441141028594e-299	2.99729041545093e-298	675.983233266116
EIF3I	-6.74252982762935	1.47266240679333	-110.480532538101	2.58830513206934e-299	3.61478906981196e-298	675.796112551844
EEF1B2	-9.69053731996581	1.85348928144073	-110.463587610269	2.74490961581606e-299	3.83038646470254e-298	675.737685083958
UBXN4	-5.2410830472103	1.1856588925738	-110.462698009028	2.75338884697533e-299	3.8391001309531e-298	675.734617431823
TRPC4AP	-4.91593161836035	1.13775899380053	-110.357157129904	3.97059457068203e-299	5.5317821196412e-298	675.370508973897
SUMO2	-6.93701232442363	1.80126528807455	-110.341760758211	4.18852128536476e-299	5.83066601620712e-298	675.317364882739
RAN	-6.9850653047494	1.71282483873026	-110.339932202446	4.21518752697221e-299	5.86303573589705e-298	675.311052736033
RPS16	-11.0053037989815	3.04998858564065	-110.314065308672	4.61116366295723e-299	6.40862211992551e-298	675.221749939566
EIF3D	-7.23410778942149	1.52587740115702	-110.25019399863	5.75614213662481e-299	7.99345267768318e-298	675.00115536629
CSNK2B	-6.56065202357673	2.12312860287467	-110.219725968301	6.39877990753069e-299	8.87869476991617e-298	674.895883997205
EEF1D	-9.75267915737639	2.1177283321416	-110.190285702737	7.08799836743019e-299	9.82708926196254e-298	674.794137378759
CD2BP2	-5.402123461346	0.617505237134932	-110.070613521223	1.07455308945355e-298	1.48860265892202e-297	674.380279427489
GRB2	-5.04594754333673	0.742177542051228	-110.060482515971	1.11309974783838e-298	1.54075966707234e-297	674.34522407833
TAS2R7	9.49033680048495	-2.11393261477431	110.023819524237	1.26455172033752e-298	1.74899109919146e-297	674.218336957483
WFDC10A	9.71786999372938	-2.12824871699835	110.02110518401	1.27655344750669e-298	1.76417016261222e-297	674.208941284619
OR6V1	10.0352659099276	-1.85260681753108	110.010900143815	1.32270674918306e-298	1.82648364449088e-297	674.173614623355
SDF4	-6.13083858926438	1.47669839521861	-110.007651680203	1.33774640239809e-298	1.84576768677866e-297	674.16236880265
CLK3	-5.75166489354003	1.38209649694361	-109.93650133504	1.71378104063167e-298	2.36270712006186e-297	673.915974894366
APH1A	-5.72568262485349	1.75354015541698	-109.910670542739	1.87511728647337e-298	2.58306052502321e-297	673.826485214182
GRXCR1	9.5190162688813	-2.12328658884988	109.888063889249	2.02876426959431e-298	2.7924769730041e-297	673.748149001009
COX4I1	-8.57712375285703	1.56645602050514	-109.878169383883	2.09992475994121e-298	2.88811109097439e-297	673.713857894547
HDAC3	-5.77855439147809	1.14771198844633	-109.868506268795	2.17183568905185e-298	2.98462347732262e-297	673.680365874531
MPRIP	-6.85979934605024	0.670617554082138	-109.856096490615	2.26781957803195e-298	3.11403714719686e-297	673.637349904358
HSFY2	9.02508314098956	-2.3570897539778	109.843398355393	2.37043747941043e-298	3.25234624770866e-297	673.593329616636
HP1BP3	-6.77717272615805	1.69807133925081	-109.814928764993	2.61774828317271e-298	3.58880127760102e-297	673.494617243616
YWHAE	-7.44238232944096	1.81405768316208	-109.789378168938	2.86165440398761e-298	3.92005576967299e-297	673.406005139836
ARF4	-5.8792444526497	1.83327704187851	-109.72110980094	3.63104893049098e-298	4.97005247234853e-297	673.169147110385
OR8D1	9.8337505246367	-2.05254668790881	109.68873805308	4.06528348260441e-298	5.55998723440912e-297	673.056783882185
CDC37	-7.17077310044053	1.5581570329907	-109.663076094381	4.44621699920353e-298	6.07614284903089e-297	672.967688098134
CCT8	-6.32123654408902	1.12808950611258	-109.575971172889	6.02688255391614e-298	8.22971291821713e-297	672.665120438386
USF1	-5.44882122874981	1.1849813422855	-109.54323173726	6.75725509408355e-298	9.21970834044219e-297	672.551337574494
HNRNPF	-5.98714249331111	1.34826770722267	-109.537872974418	6.88498222138746e-298	9.38652576182491e-297	672.532710612272
YWHAB	-5.48674513014923	1.42058270180313	-109.513312390631	7.50206742095768e-298	1.02197077047749e-296	672.447327378675
OR8H3	9.55073438158406	-2.12611467290935	109.481926256079	8.37202164643323e-298	1.13957676578788e-296	672.338189061177
PHF1	-7.57257117844645	1.47069855312751	-109.475753597056	8.55466430668167e-298	1.16351562517955e-296	672.316721507839
LALBA	9.69546531798666	-2.14862571227298	109.331291772118	1.41806688035937e-297	1.92717981572889e-296	671.813976641551
MUS81	-5.36844812970246	1.5605823890193	-109.326967146187	1.43969895330125e-297	1.95503151144734e-296	671.798916677091
TOMM7	-9.87865197438904	1.44544606537418	-109.299409502869	1.58553145446893e-297	2.15136329580311e-296	671.702937352559
SPINK8	9.10551206621685	-2.63921687779092	109.260345161971	1.8179907130222e-297	2.46483381754501e-296	671.566842416611
FUBP3	-4.96083907697491	0.837698015888199	-109.247939516329	1.89873688535141e-297	2.57227935461881e-296	671.523613128823
RPS3	-10.9311730561264	3.34132196644715	-109.232017034623	2.00766447886782e-297	2.71770373664235e-296	671.468122071571
C7orf33	9.79001791343803	-2.12975298651788	109.205921578076	2.19990030473388e-297	2.97558168777312e-296	671.377160793625
ADAM30	9.41575527102727	-2.07801319829191	109.20125126004	2.23620282057232e-297	3.02230464608901e-296	671.36087922432
ENTPD6	-6.11481709102063	1.07446296961022	-109.182953885537	2.38430828030837e-297	3.21994085213343e-296	671.297084905762
ANXA7	-6.13985343459114	0.807384576126079	-109.18126649122	2.39845227984808e-297	3.2364975069309e-296	671.291201245471
CLIC1	-6.69676666824574	1.62413552065735	-109.13309707252	2.83970854678047e-297	3.82892569988971e-296	671.123206116617
RPS17	-10.1619143099601	3.2325252336674	-109.098584061383	3.20510205026497e-297	4.31821513878053e-296	671.002795574891
OR2T29	9.48462997951617	-2.10936898057832	109.070485005629	3.53713885045364e-297	4.76183159663736e-296	670.904735586997
PSMD7	-5.56284271333794	0.743217283565443	-109.061266049497	3.65342229489942e-297	4.9145253078921e-296	670.872558074406
OR2T10	9.7274538347913	-2.21836393657645	109.03491534784	4.00736569844117e-297	5.38642628856201e-296	670.78057027697
FUBP1	-6.29617395880959	1.84466671890567	-109.033863757283	4.02218288944079e-297	5.40211553360547e-296	670.776898835778
COPB1	-5.1896183919513	1.04244491232071	-109.024988760768	4.14944190525369e-297	5.56868070690999e-296	670.745912025065
ADH5	-6.91588994830347	0.8827540301074	-108.996962740056	4.57841994857403e-297	6.13958609497304e-296	670.648044189862
NCSTN	-5.39463844225539	1.5041348731953	-108.996593843655	4.58435330001149e-297	6.14274734692647e-296	670.64675583139
CDK5RAP3	-8.18491249136149	1.29382172389055	-108.981913913921	4.8268293713027e-297	6.46260911459375e-296	670.595483298743
HSPA5	-6.78263951243007	1.25028416709984	-108.889909884923	6.66827359170252e-297	8.92115294067492e-296	670.273991644837
NME2	-8.48616005838637	1.97272146973989	-108.878817042403	6.93334728130327e-297	9.26856339285817e-296	670.235212251567
COPS6	-6.04002134538213	1.57531698389471	-108.840986812111	7.9193655111177e-297	1.05784495139953e-295	670.102933566961
CCAR1	-5.64361778955989	0.977183133372607	-108.805050963805	8.98593892486509e-297	1.19938196465682e-295	669.977238389767
IFNA17	9.54185871105283	-2.13079297221142	108.764420964788	1.03663246184972e-296	1.38255220727131e-295	669.835076657679
HSPA9	-6.77133786452894	1.10495956496234	-108.633049053496	1.6460414200179e-296	2.19361516780974e-295	669.375069328948
ATXN10	-5.86938541873307	1.13703949755104	-108.567676815624	2.07230579292062e-296	2.75954022564267e-295	669.145967238984
NBR1	-5.95296804832441	0.506208058373941	-108.552948520635	2.18270204379166e-296	2.90429556221946e-295	669.094332699683
AP2A1	-5.84278703876632	1.46199076277771	-108.550510198183	2.20153914103478e-296	2.92709283008479e-295	669.085783773204
CFDP1	-6.68589476032687	0.730707358129603	-108.498539056116	2.6441683386247e-296	3.51287886472506e-295	668.903525986428
KCNA10	9.48533836965576	-2.19883960137884	108.498079294534	2.64845811675715e-296	3.51585885082337e-295	668.901913276925
WDR1	-6.70921149503966	1.30752212001966	-108.454182634677	3.09187978332592e-296	4.1013367504226e-295	668.747906703474
MRPS5	-5.24227382517685	1.2403872773877	-108.451768562407	3.11831932365045e-296	4.13321677019039e-295	668.739435481008
ERGIC3	-6.63154674223889	2.18438599341015	-108.424265191302	3.43602997120679e-296	4.55081903202701e-295	668.642910742165
OSBPL9	-5.40073422565631	1.39278916287338	-108.351754236137	4.43807666732635e-296	5.87344229517195e-295	668.388317683588
AZI2	-4.94510162212252	0.891357576732987	-108.342758632056	4.58128437351761e-296	6.05829891980643e-295	668.356721958886
TAAR1	9.52812905342498	-2.20071136753813	108.253261057499	6.28444832093784e-296	8.30417332746694e-295	668.042239282453
CAPRIN1	-5.15926052742342	1.49345317564037	-108.21277646995	7.25105395036009e-296	9.57406646881519e-295	667.899900694024
PSMA1	-6.01051413480274	1.33518635474938	-108.065408243908	1.22112218238642e-295	1.61109345998724e-294	667.381345793792
OR5M11	9.85266167716398	-2.11281869553911	107.989795101799	1.59592739345412e-295	2.10397856982002e-294	667.115019960774
SEC13	-5.64157489158888	1.28771296310763	-107.987747227401	1.60754360373456e-295	2.11766748657609e-294	667.107804443443
IMMT	-4.50366999414744	1.03350124192573	-107.943277792491	1.88178741211308e-295	2.47703786707115e-294	666.95108800904
SNX3	-6.97616625968402	1.64303268186192	-107.772720183323	3.44497085093521e-295	4.53121816825153e-294	666.349450860727
RBM17	-5.93187812412896	1.63561360547546	-107.760311252389	3.60003957920236e-295	4.7315592877994e-294	666.305643465078
XPO6	-4.94434720277588	1.18941934733593	-107.742585908972	3.83376043995583e-295	5.03488813742823e-294	666.24305917524
RPL28	-9.53851245944732	3.52866493053087	-107.741894845762	3.84317446166096e-295	5.04339579086416e-294	666.240618985204
LUC7L3	-7.88484857923233	1.71138090302132	-107.741188422881	3.85282167280643e-295	5.05219623629534e-294	666.238124543808
MTA2	-5.26555266888708	1.2479837827848	-107.738819543248	3.88534964429829e-295	5.09096385886773e-294	666.229759707988
YWHAQ	-6.30157178668934	1.93213999924162	-107.694441390356	4.5482555889516e-295	5.95502549596117e-294	666.07302216536
LRRC30	9.55225804971854	-2.14055459769365	107.692603777404	4.57802701967709e-295	5.98944007189742e-294	666.066530647915
CD81	-8.51201243297322	2.42270043091981	-107.674832071572	4.87622340187223e-295	6.37471579888594e-294	666.00374522756
SLC13A1	8.64807333579467	-2.69320823882635	107.639602928186	5.52614083674764e-295	7.21886291206471e-294	665.879255602869
SLC22A6	8.48573309764989	-2.97009445940361	107.615724187086	6.01537342891804e-295	7.85198212476854e-294	665.794853049069
STK11	-5.38727313137549	0.956265721051384	-107.611790993469	6.10002398676865e-295	7.95643219777615e-294	665.780948954757
COMT	-7.29107901482584	1.02523122079203	-107.599917973105	6.36286877139838e-295	8.29297114985443e-294	665.738974134889
RNASEK	-7.38903754166461	1.96768784638207	-107.575110703661	6.94927513015938e-295	9.05039030977087e-294	665.651258543296
ALKBH5	-5.05860661278661	1.13818955369122	-107.540713186995	7.85309579767225e-295	1.02197333039707e-293	665.529601219418
ERCC3	-5.15354559862892	1.15529357480377	-107.5068517447	8.85788860185952e-295	1.15186079033113e-293	665.409803839177
RELA	-5.03318881486505	1.85889531571102	-107.488737522662	9.44732309977249e-295	1.22758030414442e-293	665.34570338642
MBD3	-6.02409113705956	0.808736691377915	-107.450540250468	1.08223429630367e-294	1.40518675297842e-293	665.210501848019
SCARNA14	9.87718088665621	-2.12083797199465	107.306207174164	1.80919081124164e-294	2.34730209633753e-293	664.699214528443
PFN1	-7.05304169513984	2.0471031765074	-107.298538170887	1.85930131473811e-294	2.41049645166576e-293	664.672029516848
DLST	-5.83833459547934	0.933569683314047	-107.279090619181	1.99270210311964e-294	2.5814959824577e-293	664.603083758065
SRP54	-4.94577776364194	0.854908961611826	-107.275236192043	2.02025977963123e-294	2.61522400109309e-293	664.589417577097
PDHA2	9.43544533651968	-2.1491668847271	107.270381681576	2.05551191843964e-294	2.65885419690934e-293	664.572204858106
GORASP1	-5.15835081768037	1.15167777311729	-107.224687833745	2.41908319897951e-294	3.12678790008051e-293	664.410151224761
OR1M1	10.4920652357715	-1.68354118025854	107.193871283464	2.70002951393084e-294	3.48730127746646e-293	664.300823096197
TRMT112	-7.7783510608387	1.65759298803455	-107.18788883882	2.75824904982614e-294	3.55981984807765e-293	664.27959567546
KDELR1	-6.33666233278508	2.02867689773282	-107.17144697283	2.92482142294282e-294	3.77196564589428e-293	664.221249458872
CST8	9.55818684591165	-2.11627172085658	107.151175428393	3.14413964666863e-294	4.0517652550993e-293	664.149301424459
SHC1	-5.63613247770457	1.41211981532069	-107.138203980886	3.29305278982319e-294	4.2404843196089e-293	664.103256222486
OR1L1	9.67821007873017	-2.04162486300783	107.09427329236	3.85192720540467e-294	4.95643487149374e-293	663.947274663564
PSMD2	-6.14030196519077	1.53409026444758	-107.091546214219	3.8896012664451e-294	5.00116546070314e-293	663.937589823226
SARNP	-5.94909740886792	1.08800491936535	-107.080486347369	4.0462160791824e-294	5.19864620854115e-293	663.898309841821
WTAP	-6.04379070216254	1.06726708013621	-107.015447768588	5.10386701214113e-294	6.55263285011661e-293	663.667242442471
ERLEC1	-4.9600638460789	0.78243279143358	-106.987675184006	5.63613743353097e-294	7.23058766491375e-293	663.568532170524
ELSPBP1	9.7447859872638	-2.30321632808774	106.975970979682	5.87679916692774e-294	7.53370567831975e-293	663.526925414576
HECTD1	-6.17060033164257	0.954445322863861	-106.973990275401	5.91853376734682e-294	7.58154907199729e-293	663.519883870233
PI4KB	-5.2892663439889	1.51276254053389	-106.918652518101	7.21270579911274e-294	9.23247840664371e-293	663.323104263467
SEC63	-6.31155874979077	0.742101906728389	-106.85672209873	9.0004311328135e-294	1.15122416976523e-292	663.10276687905
ARL8B	-5.0143058759264	0.790434318723912	-106.831374439577	9.85457665443083e-294	1.25953807864444e-292	663.012549539617
COPZ1	-5.49064298924303	1.51366239725542	-106.791263298324	1.13753249440135e-293	1.45282774638114e-292	662.869744605402
ARPC3	-6.67816187614932	1.27286727814649	-106.786190124434	1.15837242438046e-293	1.47834483699908e-292	662.851679314623
PRAMEF20	9.60818547948836	-2.11506230383227	106.782144983319	1.17526325423278e-293	1.49878783824876e-292	662.837274209014
STUB1	-6.05799971294803	1.24494630912123	-106.758847172708	1.27746461202991e-293	1.62791447369806e-292	662.754298580807
CRTC2	-5.19843277952777	1.62389041390264	-106.750303316063	1.31713761265849e-293	1.6772268280391e-292	662.723865162895
SUN5	9.55000475600578	-2.11738784128842	106.667832445502	1.76966610064297e-293	2.25180179828481e-292	662.42998332563
OR5V1	9.60396593696001	-2.11918507933412	106.66666797618	1.77706370832064e-293	2.25954110892168e-292	662.425832242711
YIPF3	-5.44123691628206	1.88664843380082	-106.645396623575	1.91778507483037e-293	2.43666508989912e-292	662.349996888507
LRRC10	9.27509035282352	-2.19745901851099	106.610353529805	2.17439429595874e-293	2.76066113939241e-292	662.225032104841
ARPC1A	-5.85360893804683	1.31308850273125	-106.598370090773	2.26982427885712e-293	2.87969287017781e-292	662.182289856434
GSX2	9.29381016331318	-2.36413098408974	106.507201982414	3.14754920825229e-293	3.99030260511866e-292	661.856964544163
TSPYL2	-9.07864236051397	1.44278031050934	-106.483296786139	3.42941427830926e-293	4.34443056584045e-292	661.771617340828
MARK3	-5.74638050457046	1.21746112270783	-106.473937656797	3.54653968872535e-293	4.48949585651615e-292	661.738198094832
DRG2	-5.08738427400888	0.801223973750669	-106.432867157051	4.10980769411268e-293	5.19869488729511e-292	661.591512129824
PRMT1	-6.45392210049566	1.79229303799832	-106.405087530962	4.54082461850604e-293	5.73968250895487e-292	661.492265003773
SEBOX	9.63833460509458	-2.11942207482541	106.399531826331	4.63231725577855e-293	5.85102542792382e-292	661.472413423513
ABCF3	-5.53167452511007	1.32624898046994	-106.377830423942	5.00776004622301e-293	6.32059530301388e-292	661.394860817645
GOSR2	-4.92782420154947	0.835495570512026	-106.300681586719	6.6071772831442e-293	8.33319319896117e-292	661.119038747392
SART1	-5.46669357351884	1.22378290241464	-106.289639071319	6.87466989257201e-293	8.66420245154821e-292	661.07954411182
EIF4G1	-6.14356558748119	1.68968257337322	-106.229336992746	8.53895636095734e-293	1.07538264199799e-291	660.86379930572
RPS14	-10.1395296456443	2.8567991644989	-106.207524246424	9.23579972895812e-293	1.16228987358273e-291	660.785730552858
DDX1	-5.83425803912756	0.754568747345227	-106.176707753644	1.03185447503492e-292	1.29759854847364e-291	660.675411142478
ALDH9A1	-6.05673851304236	0.494989742381198	-106.067749604386	1.52737599286652e-292	1.91933173412297e-291	660.285110731722
HDGF	-5.26049405300499	2.24986598907693	-106.058971022712	1.5764350114505e-292	1.97953220955386e-291	660.253648348847
KRT76	9.56447436277244	-2.29619279360121	106.055418310151	1.59673550033987e-292	2.00355897917008e-291	660.240914748509
PPP1CC	-5.40390987194154	1.59177603394446	-106.0456339546	1.65400910702408e-292	2.07391010514304e-291	660.205843663265
GHSR	9.68464637325101	-2.11057112888557	106.018869755072	1.82141875120952e-292	2.28215399768615e-291	660.10989431152
THOC2	-5.39836020539588	0.979033350348662	-105.902475296592	2.77089866344883e-292	3.46927822454257e-291	659.692354814711
FBXO7	-5.78929343459171	1.24947871753978	-105.898191485069	2.81404046801272e-292	3.52072739690623e-291	659.676979303276
STAT6	-6.91597061186684	1.88069356450761	-105.843716183369	3.42512624762108e-292	4.28215565368522e-291	659.481404527442
PRR13	-6.7325283624102	1.307741324186	-105.839438281472	3.47840774912762e-292	4.34560642287377e-291	659.466042165331
MBD1	-5.55282798506201	1.05558151666894	-105.832507892411	3.56649523607149e-292	4.45241679979913e-291	659.441153217279
MAZ	-5.74255904464697	1.91695041476953	-105.775564360937	4.38033621160535e-292	5.4644455659373e-291	659.236594830823
UBA5	-4.82864469190745	0.529826098213397	-105.742464296512	4.93646816825917e-292	6.1537481998807e-291	659.117641523156
YME1L1	-4.77263630302089	1.18664045118577	-105.737222467802	5.03081309940466e-292	6.26680982027362e-291	659.098800479495
ZAN	9.56865353157517	-2.36626846534051	105.694388601722	5.87269728088898e-292	7.31023144138485e-291	658.944806842271
OCIAD1	-6.37058117970034	1.33066829962701	-105.692850360965	5.9054274537513e-292	7.34565045623026e-291	658.939275557718
PHC2	-5.68039139471055	1.35492234956857	-105.673558451917	6.33178170987265e-292	7.87028554357398e-291	658.869898263188
SLC36A3	9.29717188771547	-2.13242426410007	105.661513187024	6.61349541101114e-292	8.214506447603e-291	658.826575176384
NUDCD3	-5.31590312189898	1.0849473193311	-105.636760509564	7.23247349691927e-292	8.97683740824272e-291	658.737532803466
GPBP1L1	-5.11000981230146	1.39029678740189	-105.619098845637	7.70932994630369e-292	9.5617956547007e-291	658.673986749431
DMTF1	-6.42257203179826	1.32692187930842	-105.611436257898	7.92590131282433e-292	9.82331405134894e-291	658.646413899733
KRTAP5-4	9.75755508165698	-2.05992458295364	105.508807150693	1.14888997190343e-291	1.42290064436604e-290	658.27693367139
ATP6V1E1	-6.75460221448004	0.763260272576128	-105.450403415172	1.41937004604127e-291	1.75662382211072e-290	658.0665197315
CDV3	-5.42341010771419	1.05675463844452	-105.415548330796	1.61032782096891e-291	1.99151989262807e-290	657.940893156951
RYK	-5.24671041594675	1.59286955022324	-105.40542923646	1.67044568431794e-291	2.06438244354054e-290	657.904414018305
LMBR1L	-6.58902894459662	1.06387925521273	-105.399093341095	1.70922762064584e-291	2.11079166552511e-290	657.8815715535
TMEM214	-5.70062932124747	1.48152378549439	-105.363268077476	1.94612268933412e-291	2.40161606015672e-290	657.752388227095
FIP1L1	-5.38915018170659	1.10331602028881	-105.298036226594	2.46522776188117e-291	3.04003463701327e-290	657.517060221815
RAB11A	-5.94214738476101	1.15620253912527	-105.289499675198	2.54272575986139e-291	3.13335316376607e-290	657.486253882582
ACTRT1	9.43831279360116	-2.11362641305767	105.268477485457	2.74414722634404e-291	3.37913699312816e-290	657.410379845625
RBM25	-5.58313076654069	1.36505814117542	-105.226729783344	3.19281826964766e-291	3.92881319742175e-290	657.259660093867
OR11H12	9.6939961526671	-2.03806385095587	105.201574107924	3.49795851293734e-291	4.30121197818452e-290	657.168814469442
SUMO1	-5.34941673582879	1.0746573115271	-105.180489737086	3.77612466896191e-291	4.63993344516651e-290	657.092655887083
C9orf57	9.32481495025361	-2.20471046798455	105.177646824723	3.81529033889887e-291	4.68470746544709e-290	657.082385936739
GUCY2F	9.24440615113473	-2.15498700871338	105.166575244068	3.9717394050634e-291	4.8733242500128e-290	657.042387626837
DAPK3	-6.07659662226255	0.629238864502862	-105.118775349027	4.72445556664333e-291	5.79276928792285e-290	656.869655226037
RNF40	-5.29210840351727	1.16357364069869	-105.082960135708	5.38079224884964e-291	6.59281378393289e-290	656.740182715393
TFG	-4.50337810949926	1.87230780877331	-105.06154364912	5.81616715914723e-291	7.12117743833436e-290	656.66274189201
VIM	-11.2750742685737	2.6301716547457	-105.047963665011	6.11035616833053e-291	7.4760468845856e-290	656.613629699833
NEDD8	-6.96904302770163	1.45898320067651	-105.000078530556	7.27195820643605e-291	8.89093936442409e-290	656.440404610427
LOC154449	9.79660712948009	-2.00387122252557	104.986674239234	7.63510972695266e-291	9.32830120125126e-290	656.39190104767
UBR4	-6.54178432570614	1.41565688808714	-104.971789575798	8.05971128327742e-291	9.84006541749392e-290	656.338033889714
FTH1	-10.4758911973966	3.08676189697437	-104.943964629994	8.91796699139322e-291	1.08801730808347e-289	656.237316881797
CSHL1	9.48301983459673	-2.12759177006111	104.918531267476	9.78237908404683e-291	1.19263100004086e-289	656.145234542951
TRIM40	8.80778199194575	-2.64860744060784	104.883868974075	1.109729725494e-290	1.35198136344226e-289	656.01970460477
UQCRC2	-6.78403306936696	1.4388264258459	-104.873082893604	1.15415629963148e-290	1.40510963253505e-289	655.980634684659
PPP1R12C	-7.25604494593442	1.07466289558636	-104.868417966914	1.17391878310665e-290	1.42815700114773e-289	655.963735961181
OR10H2	9.59432711512694	-2.11193875894166	104.842741792389	1.28892459132788e-290	1.56696012949967e-289	655.870711165485
ILF3	-6.58199145922828	1.79243808221639	-104.825564734126	1.37210246437401e-290	1.66690071662071e-289	655.808466663109
GTF2F1	-6.18182683420566	0.879773825920852	-104.79584045423	1.52895273973202e-290	1.85613782071496e-289	655.700732040962
GPBP1	-6.0139980316036	1.02514256632851	-104.761474700471	1.7328354146423e-290	2.1021643186953e-289	655.576138590745
ILKAP	-5.43954125341444	0.978438873606951	-104.757937545458	1.75530944505668e-290	2.12792559260294e-289	655.56331240287
SPDYE4	9.63369439691217	-2.07414248927032	104.752087628871	1.79312112946841e-290	2.1722309423137e-289	655.542098940972
USP15	-5.56610151008835	0.845023572961586	-104.746578447444	1.82947670356542e-290	2.21471112148322e-289	655.522120059056
MGAT1	-6.1521233249262	1.33168564626952	-104.743625389014	1.84926744892267e-290	2.23709269278829e-289	655.511410472449
PTCD3	-5.36510080026217	1.28291086747286	-104.697451837036	2.18816205831909e-290	2.6451968921749e-289	655.343919996361
SLTM	-6.02712232205608	0.842845012138195	-104.60444431096	3.0716756492491e-290	3.7106360269199e-289	655.006331628048
ESD	-6.9126830299324	1.08082670904247	-104.593655901391	3.1949850375596e-290	3.85688355412501e-289	654.967154722898
TMEM43	-5.81728454113492	1.21951126598597	-104.584645376832	3.30176854909428e-290	3.98299017811387e-289	654.93443108557
CHCHD2	-7.58685181177223	1.67732548478321	-104.547253470323	3.78450351891603e-290	4.56211939985541e-289	654.798605981109
PSMD6	-5.27397393999815	1.12251345070851	-104.525900001084	4.09129495578891e-290	4.9284898142035e-289	654.721019504136
MAGEB4	9.81514150702358	-2.04292718645639	104.474532394295	4.93538177907454e-290	5.94113442193009e-289	654.534317271521
PA2G4	-5.4183875595008	1.33044401937817	-104.466830061239	5.07619745584972e-290	6.10636693953687e-289	654.50631467424
MYL12A	-7.17628541343891	1.62785036025458	-104.451223149083	5.37399669381004e-290	6.46007804102651e-289	654.449568220138
NDUFA10	-5.81343616088838	1.51872604153126	-104.434765899448	5.70701469189819e-290	6.85560128513477e-289	654.389721286693
RPL18A	-12.2004252410687	1.91319514078495	-104.420830380181	6.00513149502457e-290	7.20867566887017e-289	654.339037689405
UFSP2	-5.29023587634504	0.744816414357896	-104.419854791161	6.02657734346563e-290	7.22936770991987e-289	654.335489225135
CTNND1	-5.28785451674895	1.31908790111445	-104.392126790973	6.66928636744341e-290	7.99267580939304e-289	654.234622386416
KRTAP10-7	9.42951089139402	-2.10633483699656	104.392007482077	6.67219531416324e-290	7.99267580939304e-289	654.234188318845
DDX56	-5.61508250404124	1.32355224433156	-104.368928606753	7.25950204080605e-290	8.690155125921e-289	654.150214348703
SCP2	-5.8996340127363	1.14400031332631	-104.317052615493	8.77583207521558e-290	1.04979974504215e-288	653.961396255816
VAT1	-7.32657412393438	1.14841255007124	-104.299759402717	9.34887158154724e-290	1.11757074480041e-288	653.898432778545
ACTR1B	-5.26057155690919	1.62880457189891	-104.283767541999	9.91212133768109e-290	1.18407802739003e-288	653.840198675119
CLK1	-8.14496440666569	1.37341972915901	-104.226896209974	1.22053865325207e-289	1.45701271616151e-288	653.633034361981
HGS	-5.87750225725921	1.72702867364687	-104.197852691388	1.35746220873221e-289	1.6193392931668e-288	653.527196855026
TINAG	7.94556552867456	-3.46858956355614	104.178923044909	1.4548907533462e-289	1.73435901186545e-288	653.458200337231
ERP29	-6.39068482289081	0.897386678155631	-104.158448421028	1.5681789761314e-289	1.86811223661478e-288	653.383559230384
CCNL1	-6.95914411139273	1.65961758507838	-104.139269005577	1.68231074655715e-289	2.00268426918633e-288	653.313627306373
RNF11	-5.78470686876431	1.20674377378938	-104.118594631782	1.81468329537405e-289	2.15876936620051e-288	653.238230864355
SPTAN1	-7.16576034947845	1.52200697565817	-103.993255006536	2.87313850576861e-289	3.41555524235939e-288	652.780832947487
GLG1	-6.34547579273647	0.914536757164562	-103.98940445826	2.91400731071336e-289	3.46174395459433e-288	652.766773034909
HEXB	-6.50008987695762	0.71229613105316	-103.960677073056	3.23788301367238e-289	3.84383928188418e-288	652.661862211539
C10orf120	9.69731035351959	-2.04800091190899	103.898627689435	4.06595706009626e-289	4.82355044049265e-288	652.435167981545
RPL27	-10.1635736621419	3.04202439914214	-103.846277560534	4.92773465546952e-289	5.84186514228125e-288	652.243810188671
NLRP10	9.35696907641728	-2.23986874864513	103.843326756223	4.9814322321888e-289	5.90145123341649e-288	652.233021273011
AIMP1	-4.85113366311846	0.728752857978572	-103.826582139845	5.29744427469659e-289	6.27150225711496e-288	652.171793083542
EIF5	-6.1046821799226	1.06340931460565	-103.78042166374	6.27661542927557e-289	7.42559916281651e-288	652.002954956655
GPR149	9.08601911473755	-2.33596556227482	103.662220162549	9.69350262783047e-289	1.14600817715672e-287	651.570294226685
PSMA7	-6.82842322208846	1.47566666059786	-103.637636431746	1.06111744828589e-288	1.2536365561661e-287	651.480250375858
HM13	-5.63286811437527	1.57683831003135	-103.63299821465	1.07938382451318e-288	1.27434057302319e-287	651.463259528638
NDUFB8	-7.30509143637504	1.22836107978911	-103.591362411844	1.25813985553792e-288	1.48436307956252e-287	651.310705989413
PRR20A	10.0468038090125	-1.94446130511145	103.536701181532	1.53865146473707e-288	1.81406690880257e-287	651.110339558253
AP2A2	-5.46716221629212	0.991011584298051	-103.491069869264	1.82030543189694e-288	2.14466438334195e-287	650.942996886699
HSP90AA1	-7.92232180452636	1.48136006112597	-103.47285574941	1.94667197603022e-288	2.29197609350563e-287	650.876181247567
EXOC3	-5.44447748411445	1.10950299215341	-103.472440357394	1.94965422278459e-288	2.29391508486258e-287	650.874657317944
DCTD	-5.44318968675143	1.14605461232464	-103.467740884352	1.98371410185133e-288	2.33239157026709e-287	650.85741617541
TPD52L2	-5.25188201619193	1.5702290126588	-103.43396094211	2.2467413090676e-288	2.63984420021636e-287	650.733464651711
DYNC1LI2	-6.00260447787157	0.570914446503927	-103.37929754599	2.74847297951179e-288	3.22715439795308e-287	650.532802944171
PABPC1	-8.55081083091831	2.4845409446393	-103.34532057228	3.11547406086741e-288	3.6555746869932e-287	650.408027835861
ZDHHC3	-4.58550894891599	1.05678622155019	-103.334876180581	3.23787347213094e-288	3.79660003442084e-287	650.369664680607
KRTAP12-1	9.52437751128694	-2.12813037000913	103.328036397336	3.32063054373447e-288	3.89098168351097e-287	650.344539585352
SEC61B	-7.07382195390461	1.42089984393278	-103.3117933901	3.52575813388297e-288	4.12852578212963e-287	650.284866635583
DDX41	-5.337842722117	1.36443204946456	-103.305495312765	3.60867019477793e-288	4.22273410121903e-287	650.261726618284
KRT84	9.19542125815153	-2.33007500628617	103.28298600635	3.92130120088896e-288	4.58543989304769e-287	650.179013415585
REV1	-5.14326065520331	0.861372520700461	-103.256252333554	4.32807194543902e-288	5.0576612162416e-287	650.08075520317
PPP1R7	-5.2756963069226	0.917560195625855	-103.248921579848	4.4468273166383e-288	5.1929027631008e-287	650.053807216767
GABARAPL2	-6.89508000822143	1.05212362996919	-103.24217285739	4.55903978996128e-288	5.32032510271433e-287	650.028997195014
SF3A1	-5.41888020455959	1.31309494190819	-103.241665145339	4.56759555256705e-288	5.32669086232157e-287	650.027130654495
PSMB1	-7.11820258541907	1.2650258931589	-103.204734917931	5.23510748607742e-288	6.10099568492794e-287	649.891338057049
OR4D10	9.38717887938238	-2.19871768977328	103.153781475157	6.31960359351689e-288	7.35987461216496e-287	649.703906902153
LAMP1	-6.59035484811288	1.20979004237685	-103.15012611574	6.40555817906775e-288	7.45492401084186e-287	649.690457389191
RPL36	-10.5988186465366	2.57523574966346	-103.141256610552	6.61902534637465e-288	7.69814606635231e-287	649.657821106131
POLR2C	-5.42463342567292	1.21879748710288	-103.122107993925	7.10451943773017e-288	8.25720127884499e-287	649.587352732813
RNF7	-5.53146871147096	1.4959931486539	-103.087207068962	8.08308839082029e-288	9.38818744945983e-287	649.458882963203
DHX38	-6.20250126929889	0.769473255191768	-103.068441641323	8.66398005629793e-288	1.00560709058842e-286	649.389790782753
SPAG9	-6.60706063109431	0.0621318828862454	-103.06584685478	8.74753048416531e-288	1.01461903212013e-286	649.380236140409
KRTAP2-2	9.69653636321839	-2.05366881345639	103.021757044089	1.02972694999101e-287	1.19356609628513e-286	649.217851987036
NUMB	-5.04203288919214	1.10471090941621	-102.985498421281	1.17760016614176e-287	1.36404690856258e-286	649.084261313073
SUN1	-6.96932279304397	1.48944515086479	-102.970430783485	1.24514678211957e-287	1.44131613364219e-286	649.028733333292
HTATSF1	-5.86456392536642	0.615721366129145	-102.915977127717	1.52330734262043e-287	1.76211269572617e-286	648.827994329617
ZC3H11A	-5.76075344309085	1.00585944325257	-102.877641398685	1.75574347992865e-287	2.02962055842627e-286	648.686612788847
CTDSP2	-5.73360781965945	2.10438975137598	-102.877150500094	1.75893968523747e-287	2.0319479430403e-286	648.684802041366
RPS5	-10.0586736266078	3.00877581566867	-102.869057538358	1.81248107062469e-287	2.09239246177358e-286	648.654948858387
SPG21	-5.00808030377406	1.55835029403432	-102.865561719081	1.83611111664247e-287	2.11824827143616e-286	648.642052854624
SERP1	-5.3011758388614	1.82676891825932	-102.858159847746	1.887168392853e-287	2.17568984244489e-286	648.614746145707
MAT2A	-7.14250694791281	1.74617590919913	-102.828702429572	2.10486290907726e-287	2.42503923890873e-286	648.506054604272
UFC1	-6.55606465052151	1.45595110514994	-102.765281421962	2.66284471779462e-287	3.06584092240456e-286	648.271945230044
UQCRB	-8.5451235051008	1.66272464754786	-102.729210427172	3.04406777361892e-287	3.50241099901044e-286	648.138733769989
OR4F6	9.44465870687247	-2.1170270663719	102.648207946239	4.11163054359136e-287	4.72754949650685e-286	647.839428288391
DCTN1	-5.77146216640633	1.2497736180476	-102.540453255268	6.1353775816129e-287	7.0497335181904e-286	647.440928375544
PSMD9	-5.10701047600519	0.895971649975759	-102.472259429303	7.90564804399015e-287	9.07775548794537e-286	647.188529435844
HNRNPUL1	-5.94314952483166	1.79721855139356	-102.461551103881	8.22681647509233e-287	9.44023068865305e-286	647.148881438988
DYNLRB1	-6.17137057800555	2.07246215145023	-102.452555172402	8.50671455314123e-287	9.75489603430307e-286	647.115570636003
KRTAP26-1	9.39535572808092	-2.12350905492695	102.435108153676	9.07706225385946e-287	1.0401986350687e-285	647.050958678202
TMED10	-6.00428256702519	1.49414790241475	-102.402921478766	1.02317637961653e-286	1.17174158993685e-285	646.931733840121
CNOT1	-6.0109321967837	1.46070664997632	-102.401377125145	1.02907293378239e-286	1.17770918431139e-285	646.926012409518
RNF167	-5.78047222646403	1.73264192992191	-102.386523788755	1.08755363686764e-286	1.24380801425515e-285	646.870980497619
KRTAP5-5	9.78047100384646	-2.1045079060992	102.37046340695	1.15454152928396e-286	1.31954187558482e-285	646.811468010091
GHRH	9.4174631592442	-2.34291324988076	102.358576866904	1.20677015500689e-286	1.37831766773327e-285	646.767416232432
CHMP2A	-6.87261383005438	1.01900073319002	-102.324313284644	1.37095880608956e-286	1.56480600471804e-285	646.640407724143
PIH1D1	-5.99109600830527	1.02103934202519	-102.308097371489	1.45629536762463e-286	1.66110503486427e-285	646.5802845117
TMEM114	9.31265799467743	-2.41132269605895	102.269691067204	1.68026256766139e-286	1.91529863220221e-285	646.437850961374
BSDC1	-5.32319315715405	1.27973638281958	-102.254951726869	1.77511251744131e-286	2.02207445786517e-285	646.383175316862
CHD4	-5.64635363929001	1.42872797752191	-102.242716279545	1.85791423188554e-286	2.11499341784823e-285	646.337782245364
MLF2	-6.24848343082963	1.93277298814261	-102.236824822102	1.89915399667895e-286	2.16050777185106e-285	646.315923327611
UBE2B	-6.47636684284574	1.32165647071594	-102.236560746385	1.90102384454678e-286	2.16120367978985e-285	646.314943506775
METAP2	-5.1387792168776	1.17661603838813	-102.193832440484	2.22921992307615e-286	2.53264152371708e-285	646.15637397824
NOP56	-6.1600292011308	1.87404685871645	-102.165733287596	2.47543950299049e-286	2.81051551767156e-285	646.052060901295
CUL3	-4.76438750083619	1.13312209530922	-102.159476582237	2.53387410263149e-286	2.87495966545599e-285	646.028830331232
CPXCR1	9.89102897539139	-2.05397178176627	102.142606759563	2.69841366817705e-286	3.05962706217461e-285	645.966187570394
KRTAP4-12	9.45388734518695	-2.14329696384447	102.133293989995	2.79379094916811e-286	3.16568211905078e-285	645.931602270293
CD46	-6.35510104773918	1.1006595386271	-102.131425332434	2.81333223497768e-286	3.18572321242232e-285	645.92466218579
PAFAH1B1	-5.95579312426798	0.765289186175414	-102.12491260338	2.88251559134276e-286	3.26191388854322e-285	645.900473359416
WDR26	-4.49564964703768	0.996939289677765	-102.100284378197	3.15991290245938e-286	3.57346832379508e-285	645.80898893848
CHMP1A	-5.81794269647775	0.827897094658724	-102.045410410284	3.87807131716529e-286	4.38273086093851e-285	645.605078559613
FBXO31	-5.47890389443165	0.456709849785489	-102.043085359611	3.91187755852485e-286	4.41802976333595e-285	645.596436450251
XPNPEP1	-4.99244184173112	1.09155104228993	-102.014528686244	4.35200038210252e-286	4.91187007646235e-285	645.490277475624
CTBP1	-6.10060217448849	1.65159060671097	-102.002212700381	4.55682745671165e-286	5.13967052208751e-285	645.444484376329
UNCX	9.20685085474605	-2.15773191095508	101.977406141998	4.99919214771316e-286	5.6349161885444e-285	645.352233257945
UNC45A	-5.67143345730407	0.961300997854411	-101.95472214241	5.44129335325534e-286	6.12921555555543e-285	645.267857093213
ATP6V1G1	-6.28286920684444	1.42521031386846	-101.942106079209	5.70392240798188e-286	6.42083742623281e-285	645.220922327945
EXOSC10	-5.74334495749964	1.39093914921745	-101.93672484697	5.81977488269158e-286	6.54696089946797e-285	645.200901199554
ATP6V0C	-5.85478672649053	2.328978126871	-101.895295683618	6.79439942450349e-286	7.63836343678803e-285	645.046728780837
CSNK1G2	-5.07219775374814	1.27783230264034	-101.882648317418	7.12335246032347e-286	8.00293973599978e-285	644.999651769746
YWHAG	-5.25915161445847	0.667102153400984	-101.881137784946	7.16369329861495e-286	8.04300153487631e-285	644.994028781138
SMR3A	9.80698626511901	-2.10392015238217	101.845322714203	8.19025437577401e-286	9.18956170261567e-285	644.860683483586
DPF2	-4.79714656791797	1.68815191182138	-101.807491832259	9.43521669691494e-286	1.05795138655095e-284	644.719785143267
MMADHC	-5.03635468702994	1.37827501614843	-101.735703135495	1.2343190832207e-285	1.38311371243086e-284	644.452278143423
TALDO1	-6.4467713161203	1.08658998645188	-101.718513787501	1.31636397239858e-285	1.47408737404582e-284	644.388198979045
TTC17	-5.79996578047481	1.50357459498424	-101.715515906703	1.33122282984661e-285	1.48975542482769e-284	644.37702231306
BRI3	-6.6949986771917	1.36423562481049	-101.707755382423	1.37047319285927e-285	1.53268154342035e-284	644.348088175164
PPHLN1	-4.52940180243558	1.13336829507536	-101.669651683333	1.58068699015507e-285	1.76662596726635e-284	644.205993237673
ZDHHC7	-5.18429882308665	0.559497127498258	-101.663687046355	1.61640154473712e-285	1.80536708293201e-284	644.183745601629
PRPF8	-6.85432971280881	1.66362057690628	-101.653797592417	1.67740819108119e-285	1.87228836298848e-284	644.146855999551
RIC8A	-5.29499415166372	1.10377462446358	-101.60945407874	1.98061756203813e-285	2.20928886238254e-284	643.981404550369
SPCS2	-6.66940055264487	1.05285323178126	-101.583886905367	2.17981837463018e-285	2.42991045031779e-284	643.885979261319
SPANXN3	9.65939467379168	-2.08508406684888	101.577767810372	2.23039999511462e-285	2.48468295175609e-284	643.863137396174
ELAVL1	-4.43393257775516	1.27721872740255	-101.519701275878	2.77298846964724e-285	3.0871287058717e-284	643.646317493206
RBM6	-7.22056124129064	1.25202383253153	-101.478789326727	3.23300258757977e-285	3.59692477004179e-284	643.493482718237
CYLC2	9.3303746723984	-2.10416351237699	101.402156809632	4.31053026068473e-285	4.79264005294772e-284	643.207050886222
PSKH2	9.32601280377382	-2.1768947132264	101.395389507309	4.42147126837807e-285	4.91280940803353e-284	643.181746757728
LAMB2	-8.44845254403206	2.25848703645991	-101.381538634212	4.65754352892922e-285	5.17177005429516e-284	643.129950974183
NPEPPS	-5.92119799969316	1.19141695983461	-101.347312724037	5.29651265056293e-285	5.8774867126208e-284	643.001933594496
PLSCR5	9.56037750724582	-2.15908832769768	101.251496660213	7.59256803734388e-285	8.41995698808865e-284	642.643330655167
ENO1	-7.78715063207171	1.80690228616644	-101.249148865755	7.65989243458613e-285	8.48913756395617e-284	642.634539759915
MAP4	-6.15903987235923	1.34309360937716	-101.197044616882	9.31817310156175e-285	1.03202822397568e-283	642.439395496211
NR1H2	-5.49920970277578	1.18791985238651	-101.179239107587	9.96377573444014e-285	1.1028204868957e-283	642.372687513878
KCNQ1DN	9.66620695892111	-2.15239812285932	101.164906463781	1.05158914988798e-284	1.16318083816972e-283	642.318982549232
UBQLN1	-4.93917468967721	0.877723094897521	-101.127433930895	1.21087012684564e-284	1.3385023834591e-283	642.178537793288
ARIH2	-5.07539713115241	1.08609389799257	-100.941106016021	2.44329468609677e-284	2.69909428410099e-283	641.479466387848
PRPF31	-5.24893583872156	0.993342074933739	-100.92779670245	2.56905313961561e-284	2.83619504063734e-283	641.429485742736
PPP2CB	-6.65246885527499	1.27643596609925	-100.899885319592	2.85425916198544e-284	3.14903428931188e-283	641.324649670252
DDX27	-5.12990918900847	1.0988490398621	-100.89353749337	2.9234327733835e-284	3.22328165476134e-283	641.300803229664
USP22	-6.05473270107558	1.10702368199172	-100.888270746196	2.98209954069066e-284	3.28585669724081e-283	641.281016936001
NEK9	-6.48232065603974	0.805722318029698	-100.876312588667	3.11972201092731e-284	3.43529389126342e-283	641.236088528832
PEF1	-5.26638686918279	1.23338950578712	-100.861240938987	3.30228278440295e-284	3.63399190714119e-283	641.179455196981
SLC7A13	9.07655609553512	-2.45055637013934	100.848451832147	3.465571243793e-284	3.81124089794342e-283	641.131392538322
MAX	-5.48063054275128	1.10778735563789	-100.822751382329	3.81859631989654e-284	4.19679127211662e-283	641.034790558737
UROD	-6.1510942053121	1.19381220899968	-100.801057430621	4.14450660055106e-284	4.55206741587379e-283	640.95323009362
CLRN2	9.42365145783398	-2.12463876511901	100.796666824961	4.2137859457146e-284	4.6252022348553e-283	640.936721193202
WDR33	-4.52534151649812	0.813904704339844	-100.770411446309	4.65298460492044e-284	5.10402104363495e-283	640.837985559985
LRRFIP2	-5.31574573100799	0.568356098104892	-100.754412454258	4.94282517948059e-284	5.4184971878186e-283	640.777808131062
FXR1	-5.78670984100647	1.37845977012628	-100.739872189188	5.22191063599983e-284	5.72078959854625e-283	640.723109677873
SATL1	9.68550161097508	-2.08990026217088	100.721812756697	5.59063917133107e-284	6.1208412801227e-283	640.655162298979
PMPCB	-5.32654156735977	1.41282183649796	-100.656619504269	7.15273058837581e-284	7.82608955714138e-283	640.409782067202
ZC3H7A	-5.55411098754221	0.800140444032824	-100.617615947595	8.28942258684636e-284	9.06401662615192e-283	640.262905723865
EIF4E2	-4.82192767543618	1.01936294435772	-100.588500867527	9.25449263583104e-284	1.01128291665589e-282	640.153231786275
ENG	-7.62978999428743	1.60702002969564	-100.541506514206	1.10555120237345e-283	1.20732095069111e-282	639.97614541071
NECAP2	-5.16527716529166	1.02482129568224	-100.516910905747	1.21341779091474e-283	1.3242751469081e-282	639.883432128617
TSR2	-5.42508104272334	0.501764113235382	-100.514406917344	1.22497451448692e-283	1.33603887046707e-282	639.873992137965
RNF187	-5.35614386837362	1.11137737005284	-100.508935126396	1.25061406810217e-283	1.36313759275755e-282	639.85336281869
NOTO	9.04489422509928	-2.21379931482176	100.495546432736	1.31564215075681e-283	1.43310722039953e-282	639.802881371426
CARD17	9.5442158041639	-2.30768126847857	100.491337286076	1.33677791938586e-283	1.45520729399304e-282	639.787009677223
C1orf43	-5.68530482512155	1.46508261076405	-100.481369268861	1.38819876585888e-283	1.51022662444103e-282	639.749420162362
EDC4	-5.94550813485896	0.986396576927877	-100.475988511521	1.41677513780444e-283	1.54033945045599e-282	639.72912780815
GGA1	-5.9149791579343	1.00535951857635	-100.472384008485	1.43624718730228e-283	1.56052208624153e-282	639.715533640477
PRAMEF1	10.0577742354111	-1.98057875124592	100.445459709153	1.59044020526064e-283	1.72696471845558e-282	639.613975795125
TBC1D21	9.44847370533972	-2.10760643625091	100.436597466277	1.64474045252829e-283	1.78479794652754e-282	639.580542035677
PAIP2	-5.93797552059519	1.40241209509263	-100.418193453412	1.76351508630487e-283	1.91247867124653e-282	639.511102095249
STK19	-5.7066989911379	0.643610885680622	-100.414422902367	1.78889085997368e-283	1.93877395537084e-282	639.496874006408
EIF2S2	-4.87715667813941	0.773900235184502	-100.404942839381	1.85432051922579e-283	2.00841852958768e-282	639.46109899186
OR2AK2	9.59109069115432	-2.02459915940521	100.393320307959	1.93781983130263e-283	2.097534282427e-282	639.417234602037
ACAA1	-6.12692043866027	0.596301527506656	-100.385538082602	1.99582602361556e-283	2.15896092151562e-282	639.387861183347
WBP2	-6.79705834122953	1.52407634065986	-100.324876639385	2.51189159028361e-283	2.71549866191893e-282	639.158826007055
CHTF8	-4.84503248522933	1.30100276401355	-100.311178801626	2.64582987913036e-283	2.85849469583027e-282	639.107090079508
TPI1	-7.55428837620572	1.88495487406222	-100.272038278407	3.06933307790535e-283	3.31395371541534e-282	638.959222139217
EIF2S3	-6.66316636558735	1.33721908939166	-100.222591218011	3.70287385326604e-283	3.99547531729925e-282	638.772340080614
VAMP3	-5.53611162644237	1.24436153801957	-100.202544397346	3.99566581075908e-283	4.30869725657373e-282	638.696549773032
FABP12	9.52182141839962	-2.21362185134573	100.175855903359	4.42179593443101e-283	4.76522023598845e-282	638.595627480943
YPEL5	-5.73703820634288	1.07323190011716	-100.166986926232	4.57326227896372e-283	4.92536046570776e-282	638.562083950922
NAGK	-5.5486359195416	1.44047723934643	-100.099981528913	5.89895893544973e-283	6.34914264368142e-282	638.308571604301
YWHAZ	-6.75196563290816	1.68326435622294	-100.093259135536	6.05159882248493e-283	6.50935282233226e-282	638.283128915247
PRMT2	-6.06593962961926	1.28976740928603	-100.088012253026	6.1734815683661e-283	6.6362995232411e-282	638.263269578234
ARCN1	-5.30185369851162	1.40506214863237	-100.087696594381	6.18089216341784e-283	6.6401104179607e-282	638.262074785984
CCT4	-5.75588789337207	1.70755853242778	-100.05755697052	6.93114776365135e-283	7.44145351775018e-282	638.147977733708
CORO1B	-4.98260787818356	1.35045195333198	-100.018947545115	8.0271466472113e-283	8.61276234264807e-282	638.001770229782
JAK1	-5.84259586881974	0.902173541423027	-100.001371155343	8.58208394729292e-283	9.20243683187252e-282	637.935193843598
PTP4A2	-5.79402464592271	1.50005797741365	-99.9862633109752	9.08972412195803e-283	9.74069126431659e-282	637.877959131623
MANBAL	-5.47325948860151	1.4095556250271	-99.9640175218914	9.89251628542359e-283	1.05943668797386e-281	637.793668214855
OR6N1	9.46080970821021	-2.12378790371527	99.9398195912979	1.08466817009192e-282	1.16089905456941e-281	637.701960546299
TRIM28	-7.35637824550034	2.24529293026741	-99.9364544974477	1.09864869718166e-282	1.1751299701237e-281	637.689205540067
PSMD11	-4.99712759559093	0.800821339792911	-99.9193412189346	1.17259211863836e-282	1.25344041157248e-281	637.624333377517
MTIF3	-5.62090460899565	0.978384167750856	-99.9160120105186	1.18754656683606e-282	1.26863650031778e-281	637.611711971643
SLC38A10	-6.17223105749379	0.814591753262406	-99.8723119849735	1.40251985079731e-282	1.49735773753861e-281	637.44600371622
DEDD	-4.10255624393845	1.38392064865393	-99.8639781846373	1.44774590138176e-282	1.54468193130036e-281	637.414394666112
STAU1	-4.32337858355181	1.26096312188395	-99.8529726771961	1.50971876753505e-282	1.60980440650013e-281	637.372648385043
ABCD4	-6.14498102335386	1.21011804244195	-99.8305115238832	1.6445753626681e-282	1.75251337344371e-281	637.287434982546
GOLGA8F	9.25427787149545	-2.09041582217019	99.8302211584563	1.64639555546332e-282	1.75336533488834e-281	637.286333273079
ANP32A	-5.49865371690523	1.14762842220502	-99.7932158764227	1.89569922084868e-282	2.01761593653895e-281	637.14590264299
UQCRC1	-5.86615175575444	1.6710216142112	-99.6793690080687	2.9261156687141e-282	3.11237244316847e-281	636.713561517031
ADAM3A	9.70958111587998	-1.99229675835596	99.6764518398045	2.95886206046056e-282	3.14525572243759e-281	636.702477303293
EHBP1	-5.50772851708338	0.753544107925048	-99.6685869093777	3.04899114127108e-282	3.23905812150616e-281	636.67259182032
INO80E	-5.47010310866176	1.24974581447519	-99.6567790988609	3.18949824498074e-282	3.38622996614828e-281	636.627719876916
OR4M2	9.43790917604927	-2.14370056509298	99.6291605324555	3.54402066425896e-282	3.76029567452998e-281	636.522744599091
PSMA3	-6.20051264659208	1.06438359810515	-99.6214439304769	3.64995507842408e-282	3.87030421834376e-281	636.493409736234
GDI2	-5.67110437001831	1.52945695463222	-99.5969786675098	4.0072638026901e-282	4.24656246777363e-281	636.400390344842
TPM1	-8.51876562956269	1.42103430831993	-99.5615058494468	4.5885331496973e-282	4.85954515693589e-281	636.265481141311
RTN3	-4.81977341466505	1.34724870778576	-99.517501063305	5.42844709053794e-282	5.74552459157491e-281	636.098060889096
STT3A	-5.82349911069584	1.37814816642849	-99.5137924741713	5.50591287279475e-282	5.82392680596479e-281	636.083948056635
SPTBN1	-7.46569208154634	0.540642648696282	-99.5073678979217	5.64274267038531e-282	5.96498668257716e-281	636.059498519667
SULT6B1	9.46955057466138	-2.08780763384921	99.4943379706758	5.93080978113454e-282	6.26564885733882e-281	636.009906949414
SDHC	-5.97092055724382	1.46288135951744	-99.4935292009246	5.94916851810751e-282	6.28118111887221e-281	636.006828592136
CGGBP1	-4.56223089418139	1.27380955705084	-99.4706036612968	6.4939489261726e-282	6.85215323426246e-281	635.919559159139
CASC3	-5.84692818836779	1.37017441409778	-99.4489967394562	7.05310245633686e-282	7.43758096961047e-281	635.837292013266
PHOX2B	9.03475811827686	-2.44767954437051	99.4292311243913	7.60678118390994e-282	8.0165206857181e-281	635.762020895267
SRP9	-5.63980940443734	1.8652531652356	-99.3506349543295	1.02747012343792e-281	1.0821509368741e-280	635.462573597877
KRTAP5-3	9.59250081280309	-2.0834262617592	99.3409531867727	1.06625156938577e-281	1.12230817762921e-280	635.425671243282
SGSM3	-6.16157560894025	1.14511568799597	-99.2943486046876	1.27448225268984e-281	1.34066479710386e-280	635.247989368848
FCRL4	9.0529674460718	-2.65054627931788	99.2272245448427	1.64807850699579e-281	1.73260052589802e-280	634.991939044274
AHSA1	-5.99673835460658	1.44461675954842	-99.2103647209372	1.75804891293028e-281	1.84708038081445e-280	634.927600390351
MPHOSPH10	-4.37541430982063	0.703769299432441	-99.1937782362228	1.87341286054118e-281	1.96708350356824e-280	634.86429484741
PRPF3	-5.97849171659906	1.41904949820073	-99.1860819019721	1.92949148337198e-281	2.0247284484645e-280	634.834916929929
ILF2	-5.43146813026045	1.79306456030248	-99.1754361363166	2.00984526638166e-281	2.10776080500026e-280	634.79427713262
USP7	-5.7743760009207	0.714027756859659	-99.1304037079116	2.38857024641739e-281	2.5034081569834e-280	634.622322455773
CHID1	-5.7915557977535	1.17372251083819	-99.0856179837089	2.83618039444398e-281	2.97072602535114e-280	634.451237365704
CCDC140	9.54675144710436	-2.43433864720164	99.0614280311881	3.11198841731423e-281	3.25763175092163e-280	634.35879972065
ATP6V0E1	-7.11523348893641	1.54890223587774	-99.0454235514307	3.30909205767034e-281	3.46185038773819e-280	634.297629819882
NRF1	-3.34735504236106	0.685315270082813	-99.0269389560347	3.55236593920452e-281	3.71409264173191e-280	634.226969297677
B2M	-11.0073071873079	2.12017812199283	-98.9872255136405	4.13739774307193e-281	4.32312764175727e-280	634.075116177365
MCFD2	-5.54495909104826	1.11010631302307	-98.9854153577316	4.16625375736659e-281	4.3506326470543e-280	634.068193289566
TMEM219	-6.26490122011075	1.45510814193406	-98.9564023445496	4.65727659540774e-281	4.86043118808713e-280	633.957217728496
SLC39A7	-5.95087237263892	0.632767573806093	-98.9543598611072	4.69395440211579e-281	4.89573459135064e-280	633.949404028341
BET1L	-5.31845222116934	1.06742605020162	-98.9423992571246	4.91462398961379e-281	5.12277978723214e-280	633.903644659337
HIGD2B	9.74226955743839	-2.02436105128527	98.9292463113749	5.1693178278113e-281	5.3849934291172e-280	633.853317611664
RXRB	-5.35753492015469	1.38646930452615	-98.9073859249242	5.62223082046669e-281	5.85325339599859e-280	633.769659494787
MMP26	9.36088862800316	-2.25049293579551	98.9067516573607	5.63594956608953e-281	5.8639819289089e-280	633.76723194079
XPC	-5.46020620979837	0.776227493389144	-98.8964433566389	5.8636741979385e-281	6.09722732277164e-280	633.727776588323
TEX261	-4.74831639777636	1.39660934213354	-98.8800451643245	6.24509325432038e-281	6.48990997717577e-280	633.665004059993
SH3GL1	-5.23040228345649	1.14825365327121	-98.8678799470292	6.54403723223036e-281	6.79646140116403e-280	633.618429138585
FKBP1A	-6.20310674363257	1.99566823980093	-98.8452941941727	7.13761675591864e-281	7.40845804430033e-280	633.5319446635
DNTTIP2	-4.53822670879539	0.842299933563181	-98.8224344578019	7.79338632371103e-281	8.08422646550169e-280	633.444392257504
NUCKS1	-5.91258920684522	1.3838490512416	-98.8197076966768	7.87553576738969e-281	8.16451137068317e-280	633.433947545041
TCERG1	-5.35488981244057	1.3099072923442	-98.8163426701454	7.97811191228876e-281	8.26586287269579e-280	633.42105761991
OR4D6	9.35204149434257	-2.1353354033901	98.8053283444644	8.3233213468487e-281	8.61832514142055e-280	633.378863751884
TYR	9.09004161278602	-2.52610172540884	98.804490868709	8.35017395210861e-281	8.64092097285071e-280	633.3756553556
SF3A2	-5.651118871997	1.87749554905283	-98.748807982647	1.03449607913411e-280	1.06987198358614e-279	633.162275420693
PSMC1	-6.10200815004755	1.02726638834685	-98.7372781929087	1.08143028679986e-280	1.11773823505704e-279	633.118078574128
ACTR2	-4.6654493803305	0.644496694086381	-98.7342994319541	1.09389907185371e-280	1.12994577608557e-279	633.106659382635
CNN3	-6.7826062019956	1.71246234794281	-98.6963187084746	1.26610782485852e-280	1.30704328217666e-279	632.961030639646
SPAG7	-5.61070888565332	0.855653947522161	-98.6775606532744	1.36093496447708e-280	1.40370782534739e-279	632.889087683461
DBNL	-5.48596702566704	0.865831075996343	-98.6774758920382	1.36137922751703e-280	1.40370782534739e-279	632.888762568855
MAPKAPK2	-5.40790465623415	0.856383752221925	-98.6730414745523	1.38482544325608e-280	1.42702648255867e-279	632.871753322684
PSMC2	-4.92232415960601	0.809631335457953	-98.6372708463838	1.58937880670395e-280	1.63683148330698e-279	632.7345205904
YBX1	-7.10964482010454	2.3546762510298	-98.625878357759	1.66068578917212e-280	1.70924268941874e-279	632.690803956391
PJA2	-5.80779657168003	0.567673752329676	-98.5672737745488	2.0814557444684e-280	2.14103274122624e-279	632.465844807629
MINK1	-6.52223028886298	1.45653717431869	-98.5499074033672	2.22557172605929e-280	2.28790371695072e-279	632.399158382437
DDX6	-4.79306877793842	0.803547389886278	-98.5451510085834	2.26675966245123e-280	2.32885152401837e-279	632.380892032562
FIS1	-7.00066556518688	1.45883221192535	-98.5307131159133	2.39652390001987e-280	2.46069859859781e-279	632.325440036268
TUBA1B	-7.06174817680083	2.30183828673067	-98.5171699172962	2.52500855977015e-280	2.59107509197919e-279	632.273417417593
PRMT7	-5.47373786285631	0.830367647071351	-98.4898185382455	2.80593477884245e-280	2.87763269438541e-279	632.168333957236
OR10G9	9.43581855205951	-2.10516524233754	98.4876989436843	2.82897084917107e-280	2.89952632739025e-279	632.16018937898
SLC39A13	-5.23700340128731	1.50331945051391	-98.4725998945204	2.9986483935385e-280	3.07160298772835e-279	632.102166288913
TMEM59	-7.11448302366108	1.85831206745552	-98.4388163810048	3.41617161439759e-280	3.49719880763539e-279	631.972311872356
HDAC1	-5.99111399643204	1.39022989671448	-98.4259040162798	3.59073078780506e-280	3.67370896205571e-279	631.922669347475
SMARCC2	-5.43329985953997	1.58285124561033	-98.4216240709075	3.65054148736334e-280	3.73267867082902e-279	631.906213444619
UBE2D2	-5.19565207429857	1.80656341190919	-98.3955049840653	4.03781825890366e-280	4.12621309050845e-279	631.805774046539
ATP2A2	-5.76606603352665	1.24277288301462	-98.3877816956405	4.16003666692132e-280	4.24857965899967e-279	631.776069831019
ATG4B	-5.67279737417094	1.54141971907917	-98.3853005881288	4.20008106161941e-280	4.28692765754594e-279	631.766526885547
OR8H2	9.46511911822082	-2.11158159491915	98.3626406954504	4.58416262677067e-280	4.67617254172604e-279	631.679361006588
SEC24C	-4.95057029332267	1.06009166579954	-98.3168640091505	5.47085976382089e-280	5.57735483815521e-279	631.503214486543
N4BP2L2	-6.2472598379416	1.29324512604542	-98.3002609908868	5.83333833764141e-280	5.94336215682112e-279	631.439307939322
EDDM3A	9.65994823031068	-2.16714784107147	98.2919025068704	6.02483572202741e-280	6.13483272276152e-279	631.407131551181
FBRS	-5.02219259015702	1.65291157129201	-98.2549212540006	6.95062788244898e-280	7.07333446473392e-279	631.264739777475
RAB5B	-5.39415872429112	1.75245912353115	-98.2409739762722	7.33571282505226e-280	7.46079780395191e-279	631.211024506517
GSTP1	-7.14428997979415	2.44639819753384	-98.2323228589418	7.5852445253229e-280	7.71001955360928e-279	631.1777028071
SRI	-6.1112356179978	1.16145651428454	-98.2303559670811	7.6431542614832e-280	7.76428763475804e-279	631.170126504208
WDR13	-7.04338493868832	1.5622548961717	-98.2145089236041	8.12619226974703e-280	8.25010229371835e-279	631.109079852392
USP47	-5.95570792542195	0.242087270126361	-98.1845706582439	9.1238471444165e-280	9.25749830164126e-279	630.993725307075
GLYATL3	9.65441856696907	-2.25393732670081	98.1769921799091	9.39530155319728e-280	9.52730165766369e-279	630.964519614007
TBC1D9B	-5.5461470272003	1.4699357717735	-98.0855388543237	1.3385492855296e-279	1.35655455025531e-278	630.611913796989
NUMA1	-7.14848499735215	1.86426949700893	-98.0807296331431	1.36370937877985e-279	1.3812381903703e-278	630.593362960378
CCDC12	-5.3636061487659	1.01076882873763	-98.0366757380189	1.61741838787405e-279	1.63724296210374e-278	630.423392280069
KRT82	9.12745486999046	-2.18214457081548	97.9583022852925	2.19142067809676e-279	2.21697434678129e-278	630.120832149649
F13B	9.03357000808189	-2.42398544825953	97.9488745268271	2.2729994223745e-279	2.29815091686576e-278	630.084421143868
SIX6	8.96195247366362	-2.37287206593838	97.8817954771978	2.94836563999541e-279	2.97923676257889e-278	629.825260307312
FBXO11	-5.05844370380718	1.00856285158431	-97.8794561414985	2.97524543860304e-279	3.00463057873739e-278	629.816219262524
TXN2	-6.1119639211863	1.11287187443085	-97.8482013708218	3.35885365997336e-279	3.39003455763938e-278	629.695406752656
USF2	-6.69706254988567	1.93733948140205	-97.8385218463252	3.48742969423837e-279	3.51773736274966e-278	629.657984120794
KIAA1191	-5.59430654603998	1.55284427732244	-97.7949940179685	4.12940920387126e-279	4.16285160235331e-278	629.48965570033
FTMT	9.45831513154228	-2.13482813001256	97.7779265556348	4.41234773307795e-279	4.44547268966646e-278	629.423634280986
TAGLN2	-6.66543772044426	1.79232066187668	-97.7305167016098	5.30449300751113e-279	5.34118293569908e-278	629.240184135431
TUBGCP2	-5.15991448860147	1.34462181189583	-97.6912136301421	6.17973777125502e-279	6.21883628790971e-278	629.088039875928
PGAM1	-6.69192636879214	1.45039337982833	-97.6726841905245	6.64122280232841e-279	6.67932817906308e-278	629.016291643517
NMT1	-5.01081842205034	1.09032860103155	-97.6622628983361	6.91578949925985e-279	6.95140035215247e-278	628.97593356344
SLC39A1	-5.01853982707242	1.47199920015579	-97.6533881744841	7.1585630542424e-279	7.19121614887579e-278	628.941561645112
SPRYD3	-5.63042078591012	0.728489514999197	-97.6141467999894	8.33865572437909e-279	8.37179591077639e-278	628.789544388754
FNBP4	-6.14904510673859	1.54525936142554	-97.611444245457	8.42676680780815e-279	8.45531543367573e-278	628.779072859445
UIMC1	-5.34042623975819	0.843989692309283	-97.5604149004794	1.02772609448922e-278	1.03060588739847e-277	628.581299821132
ATXN2L	-5.08699466821769	2.09058040956806	-97.5568301255125	1.04216284299325e-278	1.044473355714e-277	628.567402782197
HBP1	-5.31687438576479	1.36537711915264	-97.5352294426388	1.13356039606857e-278	1.13541110691929e-277	628.483653689227
MAPKAP1	-4.45655563862142	1.13764346794092	-97.471256196486	1.45416855426541e-278	1.45569390589576e-277	628.235518352093
BTG1	-6.19523546457883	0.791794891186162	-97.4701696895736	1.46033484853041e-278	1.46101526080695e-277	628.231302767913
FDPS	-5.88636455381502	1.60628350359842	-97.4441849320847	1.61587686143097e-278	1.61568875003849e-277	628.130470357306
EXOC7	-5.27725572487632	1.26784163317701	-97.436190430231	1.66699359238697e-278	1.66582989703452e-277	628.09944309572
WDR6	-7.74754403126993	1.74431310194157	-97.4274364179667	1.72482788287079e-278	1.72262170767176e-277	628.065465396064
SLC41A3	-5.30311061980945	1.41063227045123	-97.4183364894498	1.78708079759483e-278	1.78375792801186e-277	628.030142046083
ARHGAP17	-4.82131567694105	1.13977303409635	-97.3538240309665	2.29798278881395e-278	2.29237795274368e-277	627.77963472401
DDX50	-4.39865335753295	0.962037666363262	-97.3511042484339	2.32248067515231e-278	2.3154714473457e-277	627.769070181325
TAF7	-5.77645336561503	1.27410293785498	-97.3299424518857	2.52225432857953e-278	2.51318357635378e-277	627.68686130892
ZMAT2	-5.50534936987907	0.939754783023348	-97.2551341024446	3.3770050226924e-278	3.36290969738029e-277	627.396113968482
TMED9	-6.36142046109543	0.920447848440929	-97.2217919052677	3.84636133745296e-278	3.82808777837584e-277	627.266460302306
ATP2C1	-5.05226216738188	0.902401395066621	-97.2039254231535	4.12423022285204e-278	4.1022598012827e-277	627.196968085277
RBM23	-5.40110975642388	1.49845844702385	-97.1565625406587	4.96217399834823e-278	4.93288338794131e-277	627.012691147771
KRTAP10-1	9.39792452692154	-2.06585882754586	97.1511861853523	5.06748824314827e-278	5.03466240837484e-277	626.991767828207
PSMA4	-6.19243175073893	1.21581419386972	-97.1370954010312	5.35425901893017e-278	5.31650066053078e-277	626.936925192404
NCKAP1	-4.88530458042993	1.34866297784743	-97.1163714510528	5.80584883725952e-278	5.76157546657678e-277	626.856252199171
EIF3M	-6.88009517850309	2.26654895207336	-97.1081129770611	5.99627307674266e-278	5.94711194643681e-277	626.824099622069
POLDIP2	-5.41636187684646	0.777099095786081	-97.1003226892774	6.18163723101572e-278	6.12741860094564e-277	626.793767492335
BAP1	-5.30742926913239	1.23753354825057	-97.0640184339041	7.12416546077719e-278	7.05760751356578e-277	626.652383976742
RBM10	-4.62078309068606	1.39391895976943	-97.0610364443535	7.20770820100643e-278	7.1362542637976e-277	626.640768709891
SENP6	-5.79536920698447	1.10899629860804	-97.0582832481822	7.28571280171154e-278	7.20933032879037e-277	626.630044330256
DAZ1	8.31533246850521	-2.85254987298078	97.0527392289081	7.44536528468468e-278	7.36306763732374e-277	626.608448145231
IRF2BP2	-5.4753740615066	1.90958254812113	-96.984657792301	9.71697989670855e-278	9.60404376672379e-277	626.343149858627
CT47A2	10.1830981589656	-2.04561254302674	96.8889008013874	1.41355780140527e-277	1.39632523936399e-276	625.969712474021
SAT2	-8.30706284014529	0.816577260695078	-96.8764150828559	1.48439537037225e-277	1.46545653288819e-276	625.920994794216
ITGB1	-6.64617797837313	1.31643455217443	-96.8723173635405	1.50841083087746e-277	1.48831023853033e-276	625.905004742696
RAP1B	-5.73958766038665	1.28968535505281	-96.8588921520803	1.58985409585278e-277	1.5677677186314e-276	625.852612697194
DAP	-5.71129328869609	1.34392163404445	-96.8250617887252	1.81517713163939e-277	1.78893360684461e-276	625.72055932358
ZNF143	-3.52514325386015	0.915446913664329	-96.7915599335326	2.06985548843556e-277	2.03876018235929e-276	625.589745921074
MSTO1	-5.67393377069322	1.14206653693558	-96.7768056615098	2.19309743988781e-277	2.15891276919157e-276	625.532122117624
PBOV1	9.37519902346592	-2.1404921736679	96.767961728577	2.27046945988665e-277	2.23379864730428e-276	625.497577622365
RAB14	-4.95304670879514	0.641805337603775	-96.7417623054155	2.51611446829887e-277	2.47405920643606e-276	625.395225152287
SSX3	9.28039768463263	-2.23147427558875	96.7350320407123	2.58340851708802e-277	2.53877525781109e-276	625.368928072554
PPP3CB	-4.89756836450041	0.995198342762307	-96.724838681822	2.68878059554724e-277	2.64081607034365e-276	625.329096445626
SNAP23	-5.30418732080113	0.815426654528409	-96.7028220237433	2.93131120065516e-277	2.87737507456311e-276	625.243050696244
VPS39	-5.0365309596735	0.826508369748892	-96.6592229867562	3.47823081866985e-277	3.41228149646549e-276	625.07260264736
TBCA	-7.26489036508559	1.48025926149908	-96.6525630408525	3.57034534154846e-277	3.50065024412782e-276	625.04655965526
JTB	-5.8000022073746	1.84256103567834	-96.6501932643604	3.60370858548808e-277	3.53134661046859e-276	625.037292499986
EIF3E	-8.07204658157345	2.05588586584691	-96.6402139040872	3.7476682209223e-277	3.67032181864329e-276	624.998265284171
SURF4	-5.48208177470578	1.25013361967328	-96.6251710788292	3.97564111249059e-277	3.89137111284122e-276	624.939428816565
ADIPOR1	-4.59152623989723	1.5160197427062	-96.6076840801086	4.2581878475141e-277	4.16555528727775e-276	624.871021827709
POLR3GL	-5.98710236553027	0.323771644991607	-96.6007295171055	4.37607385941773e-277	4.27844033904825e-276	624.843813230545
FBXO47	9.9421629854795	-1.84852361230381	96.5976067389182	4.43006671968189e-277	4.32876485271306e-276	624.831595275685
AP3D1	-5.55992875202053	0.957170061559788	-96.5901593607178	4.56154280179191e-277	4.45470052582044e-276	624.802455722086
BUB3	-5.0141414398583	1.20623380435264	-96.5692197912027	4.95255112138681e-277	4.83380245245355e-276	624.720513713138
PCF11	-5.57938363678202	1.15430893906853	-96.5411405378089	5.53013471588706e-277	5.39447212660465e-276	624.610606307682
GRHPR	-6.05157950699508	1.38165002991291	-96.5279707778277	5.82383941653573e-277	5.67774764456588e-276	624.559047179983
RBM34	-5.07910510729633	0.910307643820025	-96.4975482323697	6.56349332981228e-277	6.39521772090274e-276	624.439919008852
SNRNP200	-6.27936941223944	1.6133971490663	-96.4801929772399	7.02690360352035e-277	6.84286565199958e-276	624.371943897723
TLN1	-6.71253035602797	1.77557032914996	-96.448520565544	7.95880498817124e-277	7.74596895675952e-276	624.247863637127
ATP6V0A1	-6.22519967156085	0.481462124139538	-96.4315499241057	8.50812134649453e-277	8.27590648301716e-276	624.181363633224
ATXN3L	9.32386609442062	-2.11609733060213	96.4084800091399	9.31632320325556e-277	9.05692133477782e-276	624.090945973263
OR4N2	9.37916587815623	-2.32561820587847	96.3998073752568	9.63967626832922e-277	9.36597052813118e-276	624.056950212199
BRD7	-5.15557652388392	0.728252602635733	-96.3926791640687	9.91385348568688e-277	9.62691776015428e-276	624.029006286837
ZFAND5	-7.98290319533452	1.70868779251759	-96.3902075846349	1.00107335567689e-276	9.71550175356928e-276	624.019316783028
TGOLN2	-5.22407479767041	0.992206849286648	-96.3667699121046	1.09779404217843e-276	1.06481682984422e-275	623.927420968825
SNORA71D	10.1154281025307	-1.95575730914278	96.34873407092	1.17855594584805e-276	1.14250756420868e-275	623.856690823371
DEF8	-5.92879460732374	0.713803941778501	-96.286758565894	1.50427644290548e-276	1.45744279392162e-275	623.61355109421
TMEM174	8.9598734885175	-2.53011064529445	96.2626416785812	1.65418549252078e-276	1.60178119450518e-275	623.518897393092
MAPRE1	-4.79375494022077	1.05815120811112	-96.2136703637398	2.00626470523824e-276	1.94161211868071e-275	623.326627446736
KRTCAP2	-6.71956497770492	2.01381259309819	-96.2124508145738	2.01593132245619e-276	1.949868708173e-275	623.321838122503
OR2T5	9.47609063541583	-2.10842546538364	96.1991551134574	2.12439628378268e-276	2.0536229241879e-275	623.269620556401
AP3S1	-5.73876327016326	1.06463450199423	-96.1392340646105	2.69057577994077e-276	2.59947754487191e-275	623.034203217772
VEGFB	-5.95231363120692	1.72740795855623	-96.1077004576949	3.04696475607853e-276	2.94214505789303e-275	622.910259457918
RANBP3	-5.20377281185528	0.940929100880237	-96.1069493835556	3.05600697760971e-276	2.94921841917863e-275	622.907306878327
CXXC1	-6.20365292179945	1.40036275274184	-96.0876291659206	3.29808084880639e-276	3.1810461999324e-275	622.831348974654
PSMB11	9.23370046555372	-2.16511138032689	96.0755370955259	3.45927647623348e-276	3.33464934392473e-275	622.783801484659
MAPK3	-5.70508348113245	1.84272989346264	-96.0676165247957	3.56912065246537e-276	3.43860653774819e-275	622.752653823522
ATIC	-5.31574480254704	1.21500909296846	-96.0591111514642	3.69097146933145e-276	3.55400829036859e-275	622.719203767398
KRTAP5-6	9.65475023925649	-2.08466117754797	96.0485190800828	3.84856398057548e-276	3.70367686601264e-275	622.677543266395
EIF1B	-6.0410075508607	1.73197493518915	-96.0461691642975	3.88443115216684e-276	3.73610069047716e-275	622.668300050904
SPOP	-5.06392023855959	1.02316127910011	-96.0453775265338	3.89658935654569e-276	3.74569736803256e-275	622.665186156485
PRCC	-4.27467135039841	1.62952493453861	-96.0416218415288	3.95479209924933e-276	3.7995200604533e-275	622.650412904888
CALCOCO1	-6.68660192993702	1.63708006459444	-96.0373064383003	4.0227457307259e-276	3.86264539756342e-275	622.633437299379
CNPY2	-5.83083692171547	1.68950916189807	-96.025439773359	4.21570302583019e-276	4.04566181998385e-275	622.586753459119
BCAP31	-7.1786892585417	0.838930702952414	-96.0196419160008	4.31332584001383e-276	4.1370358056816e-275	622.563942552867
FUNDC2	-6.76865828326201	1.68973913827096	-95.9983675004665	4.69135927514645e-276	4.49710768015992e-275	622.480230200533
PRPF40A	-4.25632656220394	1.07834651222522	-95.9675618210328	5.29840015632875e-276	5.07618058479728e-275	622.358982874794
IMP4	-5.05130609971575	1.22645182143321	-95.967415685464	5.30145991981813e-276	5.07628085298973e-275	622.358407617178
GPX4	-7.36185952817538	1.82498198313632	-95.936527343237	5.98961708351714e-276	5.73201349641545e-275	622.236798454849
ARF5	-6.30982796360292	1.46698557376339	-95.9162588215705	6.48915005033401e-276	6.20660465281947e-275	622.156980362115
STT3B	-5.97311210676644	1.47474841190893	-95.8997525626972	6.92666264411691e-276	6.62138068450976e-275	622.091966603876
NSA2	-7.13116546764383	1.35769706051944	-95.8849537635467	7.34400347232112e-276	7.01574834747283e-275	622.033669235757
PBXIP1	-7.18315308357985	0.908740657215674	-95.8848374645926	7.34738111369404e-276	7.01574834747283e-275	622.033211062581
FGF4	9.95817923206603	-2.05270289526175	95.8835922820415	7.38364237506381e-276	7.0464560399359e-275	622.028305489605
NOP58	-5.43794072292474	1.38156895792722	-95.8567497269425	8.21046654726919e-276	7.83117125757858e-275	621.922541051489
EIF2A	-5.60947212697145	1.46427609821413	-95.8451800987825	8.59488779114192e-276	8.19328426616182e-275	621.876946175075
VPS52	-5.3426852641989	1.59797358239075	-95.8325459238992	9.03532131863745e-276	8.60836104334743e-275	621.827150174384
NCR2	10.1506351008856	-1.95010477001822	95.830309460718	9.11561015285309e-276	8.68004164111476e-275	621.81833480264
TOLLIP	-4.85656916518144	0.439171836172008	-95.8290804719567	9.16003483096614e-276	8.71751126461698e-275	621.813490468581
GPR32	9.34073214550482	-2.1166895181427	95.8234498353187	9.3663585764787e-276	8.90893176227858e-275	621.791295317114
CLK2	-5.15691804707078	1.90424783207626	-95.7962086806094	1.04322868924633e-275	9.91731180070474e-275	621.683897532589
ZC3H15	-4.61328679992742	1.15876872631908	-95.77310891122	1.14309322786901e-275	1.08606501484147e-274	621.592804860545
DNAJB6	-6.14015309514571	1.15794127953313	-95.7602938522198	1.20257173463924e-275	1.14194456924449e-274	621.542260578136
APLP2	-7.21815965386604	1.35574968840722	-95.7580415275416	1.21334152813684e-275	1.15153484918976e-274	621.533376463537
MAGEB16	9.51625219539063	-2.15895346924162	95.7395914714545	1.30528248222062e-275	1.23810836441667e-274	621.460594385482
TUG1	-5.7274830137678	1.3702750802008	-95.7288632085738	1.3619223455841e-275	1.2911204223203e-274	621.418267371898
OR13C3	9.44296312580125	-2.06883676074042	95.7154755133183	1.43607090035956e-275	1.36066331640246e-274	621.365441722779
SNF8	-6.21891290744605	0.91821432956216	-95.6648100445886	1.75523293030141e-275	1.66214946398664e-274	621.165461955758
MRPL20	-6.17265073267923	1.31532783922928	-95.6569826327102	1.81052233902641e-275	1.713562134424e-274	621.13455790207
GNPTG	-5.65569532983113	0.964032672757605	-95.583678939192	2.42098081077629e-275	2.2900665400614e-274	620.845027498075
PRKCSH	-6.83645526447827	2.16642519833508	-95.5616605158125	2.64187304130267e-275	2.49763869584465e-274	620.758020226084
CUTA	-6.63632546276574	2.19552943805089	-95.5608955674579	2.6499000754266e-275	2.50384947721002e-274	620.754997147002
TMUB2	-5.08255541343831	0.933053617830808	-95.5433908770529	2.84041885476512e-275	2.68239225327956e-274	620.685812397719
TCEAL1	-7.2198917069837	1.65646844507328	-95.5312238606816	2.98087520413683e-275	2.81348759651991e-274	620.637717098266
KRTAP4-2	9.48232131890641	-2.12381233276975	95.5096826988784	3.24684114522808e-275	3.06283565034201e-274	620.552552560356
MS4A5	9.48913719093136	-2.11555655351801	95.5031896033637	3.3315834835826e-275	3.14105055329209e-274	620.526878141258
COPB2	-4.87527593612415	1.36343348907516	-95.4940743491847	3.45430234056217e-275	3.2549646520119e-274	620.490832682126
TMEM9	-5.64388783206049	1.58435719122568	-95.4642435442091	3.88849673549098e-275	3.66209412951009e-274	620.372847093399
CCS	-6.55492779555142	0.945656916591317	-95.4559883298093	4.01804149638233e-275	3.78202283971812e-274	620.340190359059
PRR14	-4.78876464313563	1.46191095937936	-95.4545189205305	4.04154966694968e-275	3.80206682250064e-274	620.334377260225
UGT1A8	8.19352608689404	-3.26024044251675	95.4032453164182	4.95421019814489e-275	4.65809648515232e-274	620.131482813257
RPS19BP1	-6.57236147371861	0.601957616400673	-95.3533797051105	6.03968823085593e-275	5.67558886376603e-274	619.934062831367
CC2D1B	-4.68151988782642	0.688949683205715	-95.3293657069305	6.64452498625392e-275	6.24054949228375e-274	619.838956255122
RDH8	9.49340791859455	-2.2640803309921	95.3268952758503	6.71009355490645e-275	6.2986878189171e-274	619.829170940521
TMX2	-5.58144212446363	1.24375221127576	-95.3131765953403	7.08618678272531e-275	6.64808938031979e-274	619.774827314389
MBNL1	-4.78398847193588	0.674317804655934	-95.305738652624	7.29885633531703e-275	6.84387304192554e-274	619.745360456737
KLHDC2	-5.76953877278268	1.42106959086599	-95.2977280341961	7.53506208010509e-275	7.06150007703466e-274	619.713622446085
PLGLA	9.41298285059333	-2.18858997984154	95.2927571329705	7.6854743644574e-275	7.1985320955643e-274	619.693926527699
TXNDC15	-5.24835069212964	0.74546309804058	-95.2889614217791	7.80235054560094e-275	7.30402058159853e-274	619.67888635585
CTSA	-6.63173860445301	1.59914017633452	-95.2166429478531	1.04029698582618e-274	9.73323617784429e-274	619.392224525516
HOXD12	9.51656811005516	-2.29857593965405	95.1926242527831	1.14464139686295e-274	1.07036744231419e-273	619.296972589365
ANKRD30A	8.57008954489706	-2.62878843477702	95.175387530397	1.22593098603266e-274	1.14575856790365e-273	619.228602461656
OR2T35	9.45764260367316	-2.10402734360773	95.1712110313578	1.24648353918888e-274	1.16433356368605e-273	619.212034487514
OR2F2	9.38197196867508	-2.09304250921229	95.1628277225236	1.28878620222697e-274	1.20319398814429e-273	619.178776262184
VDAC1	-5.91282116604398	0.895140229440534	-95.1382854454771	1.42108482336612e-274	1.32598561085188e-273	619.081396623819
TBC1D17	-5.46987187224869	1.64829611956415	-95.13615377911	1.43319936188978e-274	1.3365634440034e-273	619.072937429459
HARS2	-5.09539654785058	0.512586523388945	-95.1242261384801	1.50292126617027e-274	1.40082373902729e-273	619.025601154055
DMAP1	-4.75326022364942	1.33665732605045	-95.0970477339712	1.67475733912289e-274	1.56013999845189e-273	618.917719821521
VPS29	-5.66854336129544	1.53691475939648	-95.0935751800626	1.6980869107416e-274	1.58101555299291e-273	618.903933885795
TKT	-6.98250660317149	1.32932857632117	-95.0558142836217	1.97380732353559e-274	1.8367314303193e-273	618.753994099074
NAT9	-6.07340899030168	0.8406067701694	-95.0453255583281	2.05806747060462e-274	1.91410303248761e-273	618.712335993586
RSL1D1	-6.74682015829673	1.74611639203184	-94.9990417148889	2.47510644404305e-274	2.30072394457638e-273	618.528459368262
PRAMEF9	10.2459040086955	-1.87945559424693	94.9640916814995	2.84530540912114e-274	2.64341029301693e-273	618.38955468741
HERPUD1	-7.35479911459867	1.35250750682729	-94.9417454124379	3.11060107688461e-274	2.88831920533642e-273	618.300717298398
ANXA6	-7.86261848461516	0.863857340248811	-94.9339611514743	3.20872642630607e-274	2.97782293630933e-273	618.269766486784
TMEM138	-4.99689608773199	1.60564685600643	-94.9224314314576	3.359796427808e-274	3.11633817693768e-273	618.223919122112
KRTAP10-2	9.78066706259412	-1.96047814323486	94.9015142616127	3.65230273185143e-274	3.38582063290577e-273	618.140729843045
VPS11	-4.8371270513072	0.985540071205513	-94.8764349690188	4.03686334252781e-274	3.74030412610263e-273	618.040965052149
CPSF6	-4.84708432835385	1.19501938602781	-94.8483731433732	4.51548399610412e-274	4.18150857601491e-273	617.929306834057
SNX2	-5.34253057772685	1.18288821227306	-94.8256512844364	4.94441058318991e-274	4.57624380377351e-273	617.838873944678
BZW1	-5.38010456356964	0.884110591971087	-94.8087142149787	5.29050187133557e-274	4.89392790230492e-273	617.771451421799
CBX3	-6.0777749547123	1.31789170189043	-94.7797195867918	5.94029171969386e-274	5.49205226915507e-273	617.656004650065
TRIP12	-5.23293051530036	0.757683841635073	-94.7654016900341	6.29009350806189e-274	5.81233062299555e-273	617.598983568989
LAS1L	-4.99749792040563	0.976683309381474	-94.7645452689541	6.31165957056781e-274	5.82912301630182e-273	617.595572615522
PSMF1	-5.36951291901226	1.61125081046521	-94.6861724429963	8.63425902155065e-274	7.96987111618469e-273	617.283308363656
BAX	-5.81734173624514	0.520740644536608	-94.6805065775635	8.83215969696712e-274	8.14816537457042e-273	617.260724326909
NDUFA5	-5.27327643609647	1.07964572647042	-94.6358724177442	1.05588626092996e-273	9.73591743975029e-273	617.082769570816
CNP	-5.2538406742942	0.604740839185319	-94.6242751943026	1.10604392198907e-273	1.01929305214207e-272	617.036519138006
WDR82	-5.00256770219029	0.999946963953004	-94.6088738700903	1.176365798376e-273	1.08351805278836e-272	616.975089600065
TMBIM4	-6.07741023633031	1.18955150810673	-94.6069977056381	1.18523301973223e-273	1.09110036511041e-272	616.967605719821
AKTIP	-5.29706773535381	0.427661837149055	-94.597108642827	1.23309053306447e-273	1.13454896502311e-272	616.928156712174
SEC22C	-4.80789741792529	0.790348094138916	-94.5528608674738	1.47209483165451e-273	1.35372832003004e-272	616.751598654558
TRAPPC4	-5.80293597555919	0.844592852342855	-94.5350738642153	1.5807902233361e-273	1.452906070437e-272	616.680603148267
PGRMC2	-5.04637187921571	0.917186139397878	-94.5299867675294	1.61333160957709e-273	1.48202194595269e-272	616.660296102827
OR6B3	9.35608391310397	-2.12531175445447	94.5183812337374	1.69010624491229e-273	1.55171806921984e-272	616.613964492768
NIT1	-5.01012188743655	0.935933986539244	-94.5108269741454	1.74203755053394e-273	1.59854279076239e-272	616.58380354719
MAP1LC3B	-5.25400903168765	0.759353076364152	-94.506403720166	1.77318435217184e-273	1.62625524835066e-272	616.566142338689
MIA3	-5.08742002954118	0.842304118437669	-94.4956996215665	1.85088818446656e-273	1.69661458019032e-272	616.523399748135
MOB2	-5.49019790521605	0.592423346448125	-94.4923217781873	1.87611043017494e-273	1.71881733170907e-272	616.509910733585
COX7A2L	-6.01693442687255	1.82708143061428	-94.485672179661	1.92677397709934e-273	1.76429229097081e-272	616.483355049985
IMPDH2	-7.7663382884177	2.1281737554731	-94.4682798956274	2.06586669042814e-273	1.89064773618404e-272	616.413889438528
SEC61G	-7.05557108146233	1.07699610330707	-94.4581175100695	2.15175307966269e-273	1.96820097989594e-272	616.373294902873
PRPS1L1	9.13087925784546	-2.39202547622119	94.4073248039165	2.63776313728814e-273	2.41146860949099e-272	616.170338351286
KRTAP4-9	9.34758078883561	-2.11516734100663	94.3865805993557	2.86661518425743e-273	2.61929338484969e-272	616.087419956736
TAF1C	-6.43676415709799	1.26526537781268	-94.3685519139797	3.08161823618661e-273	2.81424976401986e-272	616.015342281943
SPCS1	-5.87720504695919	1.6760643826681	-94.362759135753	3.15407586668546e-273	2.87889028894382e-272	615.992180371906
ZFYVE21	-6.00394576458987	1.21414395077354	-94.3609340597424	3.17725633101049e-273	2.89850819193299e-272	615.984882694543
GTF3C1	-5.63774688910777	0.797756207461632	-94.3582345343946	3.21185674391349e-273	2.92851778911603e-272	615.974088238695
GNL3	-5.51512897469522	1.28775978735826	-94.3344022220882	3.53418455955851e-273	3.22070145167619e-272	615.878778764547
VTI1B	-5.46303359330636	0.837288644600104	-94.3170784227267	3.78866139261518e-273	3.45077547202246e-272	615.809483945918
COMMD6	-7.89065484016983	1.87741719501942	-94.3117238925568	3.87097290633097e-273	3.52387772045328e-272	615.788063557949
TOP2B	-5.90148045064378	1.09121874040837	-94.2978560800545	4.09258390116399e-273	3.72364439905694e-272	615.732581200397
SSU72	-5.48839198818426	1.71283135767487	-94.2744811749767	4.49528569379691e-273	4.08787811794829e-272	615.639045755901
OR1J1	9.69467439119893	-2.04047269573415	94.2743265660256	4.49807742257199e-273	4.08825259073765e-272	615.638427011662
DNAJB2	-6.98165408031749	0.487523467833868	-94.2189327344551	5.61896501181011e-273	5.10431417096109e-272	615.416680686926
DCTN4	-4.64586245039345	0.802845745653582	-94.2050290873936	5.94180112014153e-273	5.39472831087691e-272	615.361004229513
COASY	-5.27480646410461	0.751732977413585	-94.197061722773	6.1351133780913e-273	5.56729939824893e-272	615.329095888714
WSB1	-7.80836140878288	1.04304137902745	-94.1781936988676	6.61842990834864e-273	6.00271325056034e-272	615.253521748071
NSUN2	-5.31033931177213	0.968167909025721	-94.1748589013916	6.70773938118286e-273	6.08050380421948e-272	615.240163064869
TCEA1	-5.10412908505713	0.884908186369711	-94.1592768180202	7.14132322517285e-273	6.47012923850313e-272	615.177737843728
RPN1	-5.1037729453491	1.80047950210221	-94.1580607443943	7.17632057364506e-273	6.49840984786899e-272	615.172865585549
SUMF2	-6.10729216543093	1.3153338713315	-94.1360815566969	7.83934138446433e-273	7.09505828779391e-272	615.084794858484
SRP72	-4.80430457429943	1.19136866443377	-94.1347049869448	7.88285379103039e-273	7.13068259201264e-272	615.079278302488
TMPRSS7	9.15643403057274	-2.52015976915048	94.1293221856998	8.05533726413293e-273	7.28287281701449e-272	615.057706194514
PTMS	-8.00314638244597	2.83507490961274	-94.122062757193	8.29396145601922e-273	7.4946696418463e-272	615.028611508905
MCHR2	9.58276389540686	-2.21052669246131	94.1007477059139	9.03634943659648e-273	8.16122032712168e-272	614.943172020441
LILRP2	9.50749213895531	-2.31935207374182	94.0955465888833	9.22739218983473e-273	8.32938218796537e-272	614.922321086437
ORMDL1	-5.05110720444739	1.3563178813894	-94.083342011184	9.6917291633783e-273	8.74393506137145e-272	614.873389553447
AIP	-5.85312482790786	1.32790253283935	-94.0797239331402	9.83383240052088e-273	8.86748414572954e-272	614.858882547332
OSBP	-4.09724219441465	0.651612889192648	-94.0563810902191	1.08022180230699e-272	9.73559817420221e-272	614.765274926157
RPL21	-11.4088870149383	1.84731666514899	-94.0466480618993	1.12337181400552e-272	1.01191824965846e-271	614.726237954898
GNL1	-6.04504932055043	1.3366381547234	-94.043397682851	1.1381634270993e-272	1.02470499741676e-271	614.713200588232
EIF3H	-7.22269017055765	2.44617708956627	-94.0430450496778	1.13977986107724e-272	1.02562275817626e-271	614.711786141052
PSMG2	-5.23597914497502	1.53375132158509	-94.0159099893537	1.27132201183957e-272	1.1433910743131e-271	614.602929957702
MAGED2	-7.31709862117478	1.90603011282366	-94.0059842111444	1.3231524030936e-272	1.18938314915447e-271	614.563104013094
EPN1	-5.98089954726642	1.73093015010591	-93.9872761001776	1.4266709717645e-272	1.28176537410934e-271	614.488029475913
DDX54	-4.98419543029931	1.13987059966619	-93.9569088986524	1.61227136126573e-272	1.44775731541154e-271	614.366138257367
PYCR2	-5.60501507455028	1.29035178545079	-93.8721851553838	2.26834342882601e-272	2.03582045038522e-271	614.025871953154
GLUD1	-6.25346260102679	0.701735527484217	-93.8602401349153	2.38025241946984e-272	2.13514235308893e-271	613.977875679714
GATAD1	-5.29063896842476	1.14683812556862	-93.8557826454949	2.42341691212408e-272	2.17272733384486e-271	613.959963598693
PFDN2	-5.91174062914539	0.935889737937424	-93.8362302109422	2.62221739042371e-272	2.34973658490863e-271	613.881384335004
PIGG	-5.64920432096894	0.873851689751431	-93.8102802430249	2.91154024501566e-272	2.60763494936804e-271	613.777070636281
IL26	9.09684793406145	-2.40901019269967	93.7971047136206	3.07047472156247e-272	2.74854688728505e-271	613.724097417659
TCEAL3	-6.88038044047227	1.52286912710743	-93.786361528181	3.20648438919207e-272	2.86880150195528e-271	613.680898528806
OR2V2	10.0263255890137	-1.85956040046408	93.7851804056073	3.22180125625039e-272	2.88100478812438e-271	613.67614889629
DNAJA2	-5.08923393651425	0.842309210993965	-93.7739160717595	3.37161378905873e-272	3.01340175174042e-271	613.630849000165
CAB39	-4.72675728206309	0.587019588698404	-93.7697616529077	3.42861224218094e-272	3.06275096704026e-271	613.614140595104
EXOSC7	-5.2604406356943	0.77723253587413	-93.6966093200114	4.60643506289548e-272	4.11275163775564e-271	613.319821448839
AGPAT1	-5.13057565255506	1.7287943156895	-93.6643952881698	5.24650174690567e-272	4.68178737705692e-271	613.1901449725
EIF6	-5.61824217671863	1.35073449386531	-93.6267482570712	6.10839241433175e-272	5.44807709726848e-271	613.038545874363
CDK5RAP1	-4.68383833203259	0.858729403368593	-93.5907918926135	7.06382916995905e-272	6.2969619865883e-271	612.893702212625
FASTK	-5.88815093473031	1.63651341440168	-93.577706356323	7.44756640670346e-272	6.63559625178174e-271	612.840976745204
APP	-7.77236122972497	1.27553015465836	-93.5593475859102	8.02142847115985e-272	7.14318809111373e-271	612.766992378126
ACTR1A	-5.38520176453461	0.768355193240761	-93.5545535691099	8.17844590609823e-272	7.27924061010132e-271	612.747670666347
MRPS24	-6.27261937294478	1.30289490690153	-93.526122955448	9.1750333814997e-272	8.16202607081315e-271	612.63306566258
RAD23B	-4.71979413327041	0.978609234729076	-93.5254505365685	9.20002249157835e-272	8.18001999794684e-271	612.630354723855
EIF3G	-7.46589790298702	2.00811438353535	-93.5039837737884	1.00346807566996e-271	8.91752436826622e-271	612.543799381097
SHISA5	-5.7573420141014	1.72497186782012	-93.4974034853642	1.03054264070959e-271	9.15339270015995e-271	612.517263564431
CD164	-6.14715298436598	1.34801623943252	-93.4847104192524	1.08485426955895e-271	9.6308148023171e-271	612.466072348275
SNRPD3	-5.98101294479094	1.16339877021311	-93.4788581200795	1.11085286374013e-271	9.85652401514872e-271	612.442467824596
FAM138E	9.6356616894262	-2.09028282741597	93.4524977709352	1.23592150279978e-271	1.09605883196152e-270	612.336129686897
RNF130	-5.33639188883035	1.41952752080872	-93.4219726459751	1.39849431826109e-271	1.23959418983947e-270	612.212956121431
OXA1L	-5.82364404617949	1.67651839337555	-93.4167950750792	1.42812293141285e-271	1.26520349230582e-270	612.192060138461
SNORA79	9.74556687796101	-2.11602942320203	93.3987415047644	1.53644440051996e-271	1.36046607794495e-270	612.119189971862
C2orf78	9.54532072431853	-2.09975824977244	93.3649414821789	1.76188214233507e-271	1.55927931174816e-270	611.982726922813
ONECUT3	9.49564725670217	-2.3338272599387	93.3443578065251	1.91512305314481e-271	1.69402594268391e-270	611.899600730533
ADAR	-5.20937598141094	1.72560630738745	-93.3391520555475	1.95595149354781e-271	1.72925037345159e-270	611.878574869924
SSR3	-5.62810681706711	1.52184154127103	-93.3244257513984	2.07623664095739e-271	1.83464984662377e-270	611.819089932786
SH3BGRL	-5.74416516958354	1.4362659792128	-93.3235563429737	2.0835654859877e-271	1.84017932741886e-270	611.815577802534
PSMD1	-4.57062255044326	0.837072486018875	-93.2758322031796	2.52830564084409e-271	2.23182087864439e-270	611.622741243901
PNRC2	-5.29529372303622	1.48937230632536	-93.2584909327887	2.71250211178158e-271	2.39318753344551e-270	611.552648654451
ECHDC2	-8.51132054651414	1.94810333755971	-93.2507810476267	2.79865899689839e-271	2.46793450968791e-270	611.52148179865
PSMB6	-6.08604116646272	0.951153335175457	-93.2357052832417	2.97513604079665e-271	2.62221071876885e-270	611.460531835925
OR2J2	9.2794122233989	-2.06275665452812	93.2321507422168	3.01834537831569e-271	2.6589300978824e-270	611.446159819087
LZTS2	-5.30346188367367	1.75513747431442	-93.2239255581927	3.1207590281831e-271	2.7477395482383e-270	611.412901127787
CAP1	-6.17004429644424	1.25858802195751	-93.208685622346	3.31981101709397e-271	2.92150172395698e-270	611.351270986178
LUZP6	-4.74270317276086	1.01323086563044	-93.2011540254015	3.4228328673919e-271	3.01062073712535e-270	611.320809849689
C4orf17	9.32163369433134	-2.11429500541905	93.1999128854078	3.4401149096145e-271	3.02427297427625e-270	611.31578990788
PMPCA	-5.22999117008591	0.848994999024093	-93.1876868760279	3.61509918181797e-271	3.17647947546134e-270	611.266337023958
RNASE8	9.50361726506318	-2.06526700091044	93.140568450245	4.37709985330627e-271	3.8440603926429e-270	611.075692021452
CUEDC2	-5.42355666267232	1.40075087852759	-93.1180180603478	4.79683378845124e-271	4.21052686857514e-270	610.984419779954
SUN2	-7.78404457207217	0.601673792428716	-93.1074612702211	5.00696867178857e-271	4.39273278059163e-270	610.941684372335
CENPT	-5.99035265188698	1.3254015990374	-93.0850994006036	5.48306503657788e-271	4.80796790190581e-270	610.851145520523
NASP	-6.54320603241136	1.35562838893258	-93.084423177887	5.49814836566573e-271	4.81873431762275e-270	610.848407313649
CAPZA1	-4.43077900925277	1.1790430938135	-93.0653441162082	5.94129132280681e-271	5.20446212866779e-270	610.771143511537
PRKAG1	-4.61920310085832	1.16037170438292	-93.0634502735145	5.9871869112242e-271	5.24199269933788e-270	610.763473285637
NUP98	-4.98141977230946	1.14459194476941	-93.019836045761	7.14831732582394e-271	6.25541492730533e-270	610.586792015067
ZFAND6	-5.15894449333951	1.0445910253824	-93.0188934415816	7.17576032184437e-271	6.27623272956428e-270	610.582972680371
TMEM167B	-4.13064507287713	0.569422645337986	-92.9932002598084	7.96587247983446e-271	6.96375356023391e-270	610.478852798232
ZFP36L1	-7.32069301836448	2.62853106147409	-92.9843709009899	8.25706374997023e-271	7.21464095101671e-270	610.443066286052
GUK1	-7.28339269076461	1.99527083647601	-92.9723570854374	8.67049150135795e-271	7.57202353890834e-270	610.394367727123
CTCF	-3.81104121188884	0.848834107924836	-92.9426029694515	9.78598227769073e-271	8.54184977470383e-270	610.273733018928
CRY2	-5.78701755977894	0.575379524212337	-92.914866298002	1.09550697167349e-270	9.55744985241603e-270	610.161245697496
TMED2	-5.41391075497434	1.60466234209067	-92.8873572189934	1.22528439062182e-270	1.06842310975135e-269	610.049650764115
CST3	-8.11602192798551	2.39964304591026	-92.8868909858129	1.22761185036094e-270	1.06990950611366e-269	610.04775915251
IQCF2	9.4340486295357	-2.10958957601767	92.8810373105646	1.25721360134487e-270	1.09515290283479e-269	610.024008745548
LRPAP1	-6.56505122219985	1.28811268576375	-92.870343765067	1.31315025665601e-270	1.14329929593699e-269	609.980617725059
E2F4	-5.06113564363784	1.36577934787764	-92.8404522415769	1.48310137569614e-270	1.29061375033984e-269	609.859302922572
NDFIP1	-4.70980905899927	1.33816403997026	-92.7694270188593	1.9807297788349e-270	1.72278360206713e-269	609.570902262257
SDF2	-5.47534317387534	1.04537475365251	-92.7679098093486	1.99301405838031e-270	1.73259086512434e-269	609.564739351643
RBPJ	-4.77412546806238	1.04790039352723	-92.7630927676442	2.03252429287651e-270	1.76604462837798e-269	609.545171894002
ATP6V1D	-5.0780351656817	0.446323911540493	-92.7335659081178	2.29246295845589e-270	1.99089629425457e-269	609.425209408717
MYH8	8.57607446588781	-2.57806872350138	92.7035777385074	2.59060401299913e-270	2.24868093659924e-269	609.303336617031
POLR3E	-4.79181938005126	1.06394868925306	-92.6808079270485	2.84268661625712e-270	2.46624599464974e-269	609.210775142439
RABGGTB	-5.9788253883566	1.046338839359	-92.677488999995	2.88142911706347e-270	2.49859613189885e-269	609.197281632505
MEF2D	-5.06202911682697	1.20370942428609	-92.6755634306417	2.9041488416009e-270	2.51702668017257e-269	609.189452786883
PTTG1IP	-6.29110215177533	1.46950804861919	-92.6598136079226	3.0968512399713e-270	2.68268838125199e-269	609.12541262091
TAF6	-4.84065237417085	1.5217583806954	-92.6107438745613	3.78335578338073e-270	3.27573012333237e-269	608.925826356614
ARHGEF1	-6.5541090994098	1.05781640752975	-92.5974312113207	3.99462394350844e-270	3.45690932501702e-269	608.871661596781
SYPL1	-5.41083819519528	1.22042711080771	-92.5729891696658	4.41378513999102e-270	3.81772412561761e-269	608.772196424981
ZNHIT3	-5.29538551641473	0.712028184202687	-92.561768515946	4.62070980711508e-270	3.99469315886376e-269	608.726526648951
SERPINB6	-7.47501651830926	1.10057212717361	-92.5573879061445	4.70410921469464e-270	4.06474789185234e-269	608.70869551126
RBL2	-5.47990591940237	1.00234640612139	-92.5431125056795	4.98650359157234e-270	4.30659420291753e-269	608.650582529583
POLR1D	-6.24716123181628	1.67119341060754	-92.5166539503513	5.55561632749796e-270	4.7956973504402e-269	608.542851910738
MRFAP1L1	-5.43429810935799	0.981954374539743	-92.5120095661464	5.66203312762744e-270	4.8851032177993e-269	608.523938559164
ZNF263	-4.86392907237629	0.804138373000257	-92.4674740730273	6.79215107099178e-270	5.85720738441249e-269	608.342531947921
OR1J2	10.6564126008852	-1.67747908820036	92.4395405820925	7.61372581350198e-270	6.56239749244039e-269	608.228709216442
ZNF410	-4.94972842121395	1.10337145521743	-92.4110013012627	8.55611653947685e-270	7.37096137989635e-269	608.112385263287
XPO1	-5.3476973644172	1.59015369131188	-92.3922392732762	9.23850468344174e-270	7.95483876953194e-269	608.035894604975
VKORC1	-6.2153202555589	1.61795065981782	-92.3834419911118	9.57699991126398e-270	8.24216956291045e-269	608.000024151633
SP3	-4.18491451647055	1.05091194173503	-92.3763332490966	9.85958630214274e-270	8.48112035544356e-269	607.971036330617
RPL39	-10.0906268904989	3.74120736799581	-92.3754270555192	9.896204855939e-270	8.50835870947549e-269	607.967340933042
PDCD4	-7.41555198177331	1.37793709498439	-92.3513919080649	1.09188236225095e-269	9.38286904389539e-269	607.869314986194
[truncated: 13,410 more rows]
