# Supplementary material for: Identification of different subtypes of ovarian cancer and construction of prognostic models based on glutamine-metabolism associated genes
Source: Heliyon. 2024 Mar 11;10(6):e27358. doi: 10.1016/j.heliyon.2024.e27358 (PMC10950510; doi:10.1016/j.heliyon.2024.e27358)
Supplement: Multimedia component 3 [file mmc3.txt]

Symbol	logFC	AveExpr	t	P.Value	adj.P.Val	B
ADRB3	-7.36387125	-1.54884343333333	-17.113966911496	1.20588163976292e-08	0.000220483399014252	9.73910471830882
ACADL	-5.23328796833334	-3.79238711055556	-15.2899301412873	3.52150847069294e-08	0.000233197745979429	8.93787079360626
ANGPTL5	-5.10319350666667	-3.81677229777778	-15.1564991125228	3.82625923177798e-08	0.000233197745979429	8.87356269078568
TMEM255A	-4.23554848333333	-3.99784818888889	-12.8886728642009	1.75640019267697e-07	0.000749059535303321	7.63965012637395
APOC1	4.61860054	2.05292140333333	12.3412653193391	2.63102229450467e-07	0.000749059535303321	7.29670913829444
DSC2	3.92562767166667	-0.0146837188888889	11.9940287136174	3.42829319930788e-07	0.000749059535303321	7.0688000216714
C6orf132	2.91534059116667	-0.974809547555556	11.9579358659061	3.5252912051253e-07	0.000749059535303321	7.04462957277045
SLC39A11	2.75571933166667	-1.26869237888889	11.9566908914169	3.52869022505949e-07	0.000749059535303321	7.04379420255072
KRT8	3.79977282666667	2.67561711611111	11.7426619949136	4.17006979608283e-07	0.000749059535303321	6.89853558670089
ETV3	-3.0145330975	0.159388835	-11.720534838664	4.24334099378064e-07	0.000749059535303321	6.88332947611316
PCSK2	-3.27677525	-4.38211213333333	-11.6443839231006	4.50648374991059e-07	0.000749059535303321	6.83072343973024
SPHKAP	-4.14313591	-3.72608271333333	-11.4430398321264	5.29241109735362e-07	0.000806387037533446	6.68955947856193
TMEM221	-2.764509725	-3.49724311666667	-11.0087886546425	7.55001466023355e-07	0.000996885518412711	6.37453229878687
IQCN	-3.29347850666667	0.713749895555556	-10.9956379159201	7.63312035538063e-07	0.000996885518412711	6.36476017772308
TNFSF15	4.63412819666667	-1.87369143555556	10.8322698776919	8.7533825902313e-07	0.00106697898186526	6.24219558177726
RNF122	-2.52725078	1.93566004666667	-10.7159412468324	9.66043763081183e-07	0.00107338429462086	6.15358607975843
CDCP1	6.19256655	0.478280833333333	10.6683062152605	1.00611218058892e-06	0.00107338429462086	6.11697630117325
RADX	-3.61834613333334	-4.07528378888889	-10.5480620548546	1.11557900366184e-06	0.00107338429462086	6.02371117540981
GALNT12	3.54203529333333	-0.874362371111111	10.5436366644383	1.11984886242807e-06	0.00107338429462086	6.02025524215425
TNFRSF10A	2.899115705	-1.84522523	10.4889408272866	1.17412414638029e-06	0.00107338429462086	5.97740282190452
NUDT5	2.56759086666667	1.27654912777778	10.3723313848278	1.29969549520808e-06	0.00110296351408678	5.88517980457099
IGDCC3	-3.02006483333333	-4.40972088888889	-10.3484975698354	1.32712739607904e-06	0.00110296351408678	5.86618438699028
CDH23	-3.59345631333333	0.265029924444444	-10.2813196952293	1.40791226793601e-06	0.00111922903943226	5.81237489243081
SDC2	-3.06453758333333	-4.42881108888889	-10.1842627348396	1.53427826009787e-06	0.00116886432115123	5.73392460929004
GSTM5	-2.16289112666667	0.890738082222222	-10.1143682719577	1.6329464228154e-06	0.00119427169579027	5.67690595405508
VWC2	-6.37255255	-2.70314483333333	-10.0224847536946	1.77335406989571e-06	0.00123875174316148	5.60127412961032
ARHGEF28	-2.32203241083333	-0.460199973888889	-9.98808815309779	1.82926586443667e-06	0.00123875174316148	5.57276236905359
FPGT-TNNI3K	-3.23483196666667	-4.30533894444444	-9.90603717852716	1.97057629232983e-06	0.00124713621086883	5.5043074301236
SUCNR1	4.50894913833333	-2.32789447444444	9.90186952122594	1.97806552806804e-06	0.00124713621086883	5.50081365289661
PPP4R4	-3.49069337166667	-2.99388602611111	-9.7531796473104	2.26671556911186e-06	0.00135217338825274	5.37509746285527
WFIKKN2	-4.38309152166667	-1.06668748777778	-9.65536965768502	2.48153393340411e-06	0.00135217338825274	5.29125339570021
CYP2S1	4.85659869716667	0.571686798111111	9.65216248422607	2.4889443693605e-06	0.00135217338825274	5.2884885803247
AVPI1	-2.8815439195	1.309506037	-9.64602577524303	2.50319118694052e-06	0.00135217338825274	5.28319552211066
PLP1	-2.71151516666667	2.42277072222222	-9.64121025891324	2.51443312188761e-06	0.00135217338825274	5.27903947339251
EMILIN3	-2.35990158333333	-1.13173972222222	-9.57934079321842	2.6638801503652e-06	0.00139161099055078	5.22544260161323
PRRT2	-2.48421494666667	0.505649468888889	-9.53362505180025	2.78053477612872e-06	0.00141220271796493	5.18559963224737
IGFBP1	-4.2007267	-3.80620398333333	-9.34435989562596	3.32642568609752e-06	0.00159108628716703	5.01844896332963
NEGR1	-2.26132411	-2.29572784666667	-9.34157999918965	3.33526880549591e-06	0.00159108628716703	5.01596719432252
NUDT6	-2.3306780155	0.759238889666667	-9.25166812255378	3.63559207576115e-06	0.00159108628716703	4.93527582004335
DSCAML1	-3.05640758333333	-4.45870375555556	-9.2351863033151	3.69378123556616e-06	0.00159108628716703	4.92039497796008
COL28A1	-5.06938851666667	-2.96028622777778	-9.21513389105536	3.76595063051917e-06	0.00159108628716703	4.90225287657875
SLC9B1	-2.35329102766667	-3.75436980744444	-9.20598321859599	3.7993942862305e-06	0.00159108628716703	4.89396024394759
RILP	3.10725508333333	-2.75026374444444	9.18013535613166	3.89562557208369e-06	0.00159108628716703	4.8704895632547
FGF10	-5.25236203333333	-2.65111367222222	-9.17955352261337	3.89782211087245e-06	0.00159108628716703	4.86996044786661
HEATR3	2.19034463666667	-1.66115310888889	9.1747703037452	3.91593102835903e-06	0.00159108628716703	4.86560929794547
APOE	2.82944935	3.87140066666667	9.08277959694411	4.28267821368855e-06	0.00168081633781119	4.78146688604234
CELSR2	3.906283995	-1.10437970333333	9.05706926983858	4.39176279696113e-06	0.00168081633781119	4.7577923958712
KRT83	4.35676366333333	-0.0521311511111111	9.03830838717033	4.47327398357697e-06	0.00168081633781119	4.74047332561954
KCNA5	-3.17058271666667	-4.27608707777778	-9.03122331624662	4.50448482568083e-06	0.00168081633781119	4.7339231335371
DIAPH3	4.17588131116667	-1.70789509255556	8.93965136521673	4.9299779883421e-06	0.00180279435077694	4.64878696862203
RERGL	-6.51845008333333	-2.78507632222222	-8.86256634845765	5.32222719606879e-06	0.0018767979520425	4.57642712842572
ZC3H6	-2.45267115666667	-0.902434414444444	-8.85966425034926	5.33764458030027e-06	0.0018767979520425	4.57369046312078
CERKL	2.88847725	-3.20976066666667	8.78547587424228	5.74878023959778e-06	0.00198322071510954	4.50342199028492
SLC45A4	3.5247650805	-1.04203297966667	8.73428443718174	6.05255395328376e-06	0.00201930455674793	4.45458636262336
C10orf82	-3.99989931333333	-3.34786472888889	-8.70680628646608	6.22279332475055e-06	0.00201930455674793	4.42825438283938
JPT1	2.90995927	1.57343162666667	8.7018387634633	6.25412276918328e-06	0.00201930455674793	4.42348520694568
IRF8	3.34967137266667	-0.779809951555556	8.69438961692115	6.30142610441582e-06	0.00201930455674793	4.41632840276572
CMYA5	-3.78972581	-1.38707319666667	-8.67820015605396	6.40558216426274e-06	0.00201930455674793	4.40075319897533
CEP295NL	-3.21391793333333	-2.62253775555556	-8.65903719496112	6.53129976680635e-06	0.00202403872773368	4.38227989122128
VIT	-4.15261967933333	-2.34073628188889	-8.6184657806795	6.80643173762171e-06	0.00205552293803857	4.34303425650952
SDF2L1	2.21924319333333	1.00572468555556	8.57262257138288	7.13260160969525e-06	0.00205552293803857	4.29846844831491
CHI3L1	7.24076201666667	2.07514211111111	8.5687599274946	7.16085201058811e-06	0.00205552293803857	4.29470269776941
CTSC	2.95021113333333	5.17449958888889	8.56555034789399	7.18441880955181e-06	0.00205552293803857	4.29157235708086
PNP	3.27389412833333	0.0963779188888889	8.56411236370819	7.1950048148364e-06	0.00205552293803857	4.29016949941268
ICOSLG	3.346331955	-1.23538569666667	8.52389091629384	7.49809820228362e-06	0.0021091573466239	4.25083640477772
AGRN	3.60239339933333	2.90089273355556	8.35497504826865	8.93178589856852e-06	0.00247437535408222	4.0836471318867
SLC7A7	4.074670495	-1.88320633666667	8.33639343192255	9.10688924629148e-06	0.00248522929819692	4.06505575758814
RPS6KA4	2.72239907	-1.80987328666667	8.31880177077979	9.27611289124737e-06	0.00249418306034657	4.04741804820197
MGST1	5.168887005	0.0161729366666667	8.28721806318474	9.58858933602934e-06	0.00254083720898493	4.01566155076865
NCKAP5	-2.590078605	0.241823363333333	-8.26125834044441	9.8540107482689e-06	0.00255101569597934	3.989472841182
NR3C2	-3.4655903	-1.78022246666667	-8.25625844754239	9.90604432370011e-06	0.00255101569597934	3.98441980811153
CASP12	-3.71973350333333	-2.88911138222222	-8.18421875447734	1.06899161045333e-05	0.0027027124102681	3.91128896534461
SPRR2B	-4.04828297333333	-3.74553417555556	-8.16310817239844	1.09322287484014e-05	0.0027027124102681	3.88974279744111
CLSTN2	-5.19203585333333	0.851183964444444	-8.1507408475231	1.10769562892695e-05	0.0027027124102681	3.87709578791362
NDST4	-4.16275642	-3.65718012666667	-8.14994140214131	1.1086383218667e-05	0.0027027124102681	3.87627763933
H3-3B	-2.08978597616667	3.27023283255556	-8.07914145286388	1.1956907239388e-05	0.00287658015743382	3.80351972826873
MSLN	5.84848132333333	2.88499825888889	8.06595862952195	1.21270672169411e-05	0.00287962723369548	3.78990622273263
JAG2	3.50582290333333	-2.27533166444444	8.0237771048928	1.26894776301398e-05	0.00297454370499327	3.74620639427578
ABCA10	-3.33988032666667	-2.65817950777778	-8.00778786515236	1.29100278735482e-05	0.00297996221279409	3.72958560198367
SVIL	-2.52259127883333	0.430939880777778	-7.99860633705072	1.30385570456972e-05	0.00297996221279409	3.72002745385195
FAM110A	2.3453803	-1.0023721	7.97103983852946	1.34328876494915e-05	0.00303218417016422	3.69126885219188
BID	2.7523043625	-0.613723175	7.93806921601544	1.39216431909799e-05	0.00310418687931556	3.65675119103318
KIF20A	6.315042975	0.77917435	7.91278294602687	1.43095895706295e-05	0.00315224741818542	3.63018863159189
TMEM220	-2.13483674666667	-1.98660570111111	-7.88684829871804	1.47197295452668e-05	0.00320399446435307	3.60286367967283
TIGAR	3.96014566666667	-3.10125992222222	7.86184830830399	1.51272143888242e-05	0.00325395279865013	3.57644530936031
AP1S3	4.02449358966667	-1.07586715155556	7.82280374423719	1.57883632717129e-05	0.00335404688814931	3.53503141504322
NACC1	2.72691825333333	0.884967648888889	7.81299090329226	1.59594224058734e-05	0.00335404688814931	3.52459345914283
SPATA22	-2.9373394	-3.80390443333333	-7.78195537455975	1.65138375349269e-05	0.00343112506237049	3.49150218927356
NAP1L2	-2.54609283333333	-3.23256785555556	-7.76874497572506	1.67561492392591e-05	0.00344235317629904	3.4773804040779
EHD1	1.56883748666667	0.390782574444444	7.74546936240197	1.71925389684248e-05	0.00349275980554089	3.45244603517567
GCKR	-2.4633539	-4.76365646666667	-7.69962350921898	1.8088662535307e-05	0.00351555160928097	3.40313458482401
SYT1	-2.18766888833333	-0.101196035555556	-7.6984484874381	1.81122872423117e-05	0.00351555160928097	3.40186727160662
PHLDA2	3.68912496666667	-2.02866145555556	7.69803654729257	1.81205775490814e-05	0.00351555160928097	3.40142293472411
TBC1D4	-2.25284084	-1.37498877	-7.69678178964611	1.81458550021253e-05	0.00351555160928097	3.40006936598532
KCTD8	-4.44022725666667	-3.40945259777778	-7.68950377774064	1.82932304537316e-05	0.00351555160928097	3.39221430813521
CHRM2	-3.04016025	-4.23075013333333	-7.68142351009178	1.84583764215146e-05	0.00351555160928097	3.38348557030234
ADGRG1	4.571093875	-0.0347813833333333	7.66942912293746	1.8706514707552e-05	0.00352608159704	3.37051340747696
ZNF177	-2.35455277066667	-1.81174470977778	-7.61763645407279	1.98203959576009e-05	0.00369791958866096	3.3142896650619
ZNF540	-3.41245168333333	-3.90501495555556	-7.57904856465036	2.06970978000107e-05	0.00374589551642052	3.2721788705486
LURAP1	-3.53020827	-3.20635806	-7.5762900052253	2.07613652579042e-05	0.00374589551642052	3.2691611926306
NOG	-2.52733156666667	-0.369539744444444	-7.56696099967805	2.09803187420222e-05	0.00374589551642052	3.25894868282433
EQTN	-3.26304396666667	-3.60841484444444	-7.56444576680524	2.10397801263242e-05	0.00374589551642052	3.25619333942784
TCEAL1	-2.19133552416667	0.871474683888889	-7.56182608566311	2.1101905392218e-05	0.00374589551642052	3.25332271607662
SLC9A3R1	2.85266731666667	-0.0061306888888889	7.5260555203849	2.19704324775083e-05	0.0037903024598862	3.21403762307911
CPED1	-3.35740859916667	0.254405767222222	-7.52440205681585	2.20115073623102e-05	0.0037903024598862	3.21221773037262
CDK5	2.17169299166667	0.639539194444444	7.51687256815896	2.21996103774537e-05	0.0037903024598862	3.20392591427501
CPS1	-3.68265848333333	-4.19026792222222	-7.51291313192097	2.22992255154407e-05	0.0037903024598862	3.19956267474676
RHBDF2	3.09794507666667	-0.730209615555556	7.50457742155103	2.25105334787291e-05	0.0037903024598862	3.19037024457494
CHD7	2.7962096675	-0.842160488333333	7.49565754285041	2.2739061013862e-05	0.0037903024598862	3.18052368333501
GALNT14	3.37767975	-3.4760576	7.49317248796388	2.2803176033006e-05	0.0037903024598862	3.17777862831118
EDEM2	1.704882155	0.721033093333333	7.47879298872631	2.31780464251434e-05	0.00381790451204794	3.16187900190891
ATP13A2	1.96399943666667	0.879831421111111	7.46389217482783	2.35735792478851e-05	0.00382755546803774	3.14537472981813
CCBE1	-4.55924811666667	-0.513694544444444	-7.45555643330798	2.37980384693641e-05	0.00382755546803774	3.13612944161266
SIGLEC11	-3.24514483666667	1.46165497555556	-7.44451164186943	2.40990267779496e-05	0.00382755546803774	3.1238656215711
CORO2A	3.56903677616667	-1.89829553255556	7.44423967256959	2.41064903271265e-05	0.00382755546803774	3.12356343482011
RAB39A	3.28745449166667	-3.15708603888889	7.43782224703711	2.42833315626984e-05	0.00382755546803774	3.11643020485547
TOP2A	5.23861873333333	-1.24833484444444	7.42253489904136	2.47102960597657e-05	0.00385492230124461	3.09941611627261
RBM47	4.01461807133333	2.32564857622222	7.41536903394172	2.49132330885846e-05	0.00385492230124461	3.09143037449642
ARHGAP26	2.94187067166667	-0.527484252222222	7.40919741562424	2.50894636757881e-05	0.00385492230124461	3.08454726968434
NGF	-3.02173203333333	-0.689687188888889	-7.39837710903951	2.54017126482986e-05	0.00386464622671193	3.07246756203985
IRF5	2.80292963166667	-1.60874287888889	7.3924177176932	2.55754864051708e-05	0.00386464622671193	3.06580801198942
HCAR1	3.26526886666667	-2.93899442222222	7.37331877907062	2.61411562215252e-05	0.00390240908427093	3.04443386794468
CDYL2	2.916191295	0.0953784966666666	7.36962027395919	2.62522597552682e-05	0.00390240908427093	3.0402892483123
AAGAB	2.08437283666667	0.348050337777778	7.35337708710804	2.67463119800377e-05	0.00394378684066943	3.0220655589443
KCNQ1	3.85532875833333	-1.15485006111111	7.32712666524219	2.75662072500269e-05	0.00400788303200191	2.99254116892282
RPN2	1.83691025	3.55768203333333	7.32545270717721	2.76194083369198e-05	0.00400788303200191	2.99065535659015
SSR4	1.93504973333333	2.70469072222222	7.2790595790627	2.91391055699281e-05	0.00419511343496508	2.93824352171271
MFSD13A	2.04130550916667	-1.72436912722222	7.25988907147912	2.97933601417171e-05	0.00421809057476907	2.91650275554847
GGH	2.48100151166667	-0.847873892222222	7.25772918036055	2.98680665230202e-05	0.00421809057476907	2.91405022148967
NIPA1	2.2292876	-2.5128351	7.25210719458743	3.00634746216671e-05	0.00421809057476907	2.90766360710346
ARPC1B	2.53717757333333	0.623925515555556	7.24626807217412	3.02678992764577e-05	0.00421809057476907	2.90102587388895
XBP1	1.69428459333333	2.35016418555556	7.24104042759142	3.04521962300108e-05	0.00421809057476907	2.89507940012373
CEP126	-2.57636273333333	-3.90367422222222	-7.22643020968188	3.09737557970504e-05	0.00425807632325767	2.87844089329181
TSPYL2	-3.001251121	-0.239102947333333	-7.19026714505079	3.23068648201859e-05	0.00440819937591253	2.83713485443772
ANG	-2.71852399	-1.15881507	-7.17774711846074	3.27827996996311e-05	0.00440865433383702	2.82279348558603
MKI67	5.29050914266667	-0.359552693555556	7.1707681253319	3.30513950255402e-05	0.00440865433383702	2.81479010087604
SHANK2	3.31630738416667	-2.13462072188889	7.16691351425905	3.32007669889369e-05	0.00440865433383702	2.81036689827859
LVRN	-2.87602556166667	-3.98763147111111	-7.162114851864	3.3387746255136e-05	0.00440865433383702	2.80485759850988
SCO2	1.74521096833333	-0.0474158377777778	7.15822326811659	3.3540219988203e-05	0.00440865433383702	2.80038743443625
DLG2	-4.08210739416667	-0.500304096111111	-7.14796845171934	3.39456363038499e-05	0.00440865433383702	2.78859822857847
ACVR1C	-1.71529067216667	-3.53425734811111	-7.14335684592227	3.41296822032716e-05	0.00440865433383702	2.78329199118002
GAS2	-2.92258351666667	-4.04361017777778	-7.13565523330067	3.44394652076945e-05	0.00440865433383702	2.77442392053428
B3GALT2	-2.10190176333333	-0.913604895555556	-7.13464595194335	3.44802871220025e-05	0.00440865433383702	2.77326118454523
TMED9	2.15989175	1.90649106666667	7.12447033963024	3.48947990353749e-05	0.00442412454999489	2.76153076008873
SECTM1	3.27328333666667	1.12589333777778	7.11865831684451	3.51339787147338e-05	0.00442412454999489	2.75482440071732
MYO15A	-3.1176481	-3.6588146	-7.11399476499713	3.53271813771196e-05	0.00442412454999489	2.74943993549364
SCML2	-2.73356521666667	-3.08931787777778	-7.10542920491187	3.56850450854751e-05	0.00443853989348861	2.73954261151399
PITX1	4.91189225333333	-0.525437764444444	7.09607183062961	3.60804881697761e-05	0.00445740301146072	2.72871901570961
ZNF483	-2.970822985	0.518651543333333	-7.07270485910011	3.70888769227439e-05	0.00455122836010369	2.70163881756573
SGCZ	-3.80733799666667	-4.03936021777778	-7.06435719514847	3.74564888963368e-05	0.00456569628653748	2.69194666370993
SLC35A2	2.38522419666667	0.645893467777778	7.05863984200263	3.77105462608223e-05	0.00456622270087996	2.68530299731128
GPAT3	-2.91304257333333	-0.362237915555556	-7.04977654308059	3.81080975032269e-05	0.00456954366046064	2.67499489378624
GDAP1L1	-2.735996825	-4.1901449	-7.0469062328254	3.82378133915159e-05	0.00456954366046064	2.67165440202919
TRIM36	-1.66612006166667	-0.256006561111111	-7.03266993666031	3.88882973122205e-05	0.00458124676855103	2.65506948238819
SLC44A5	-2.85860626666667	-4.10787064444444	-7.03192267143795	3.89227710322956e-05	0.00458124676855103	2.65419817406161
PDIA4	1.97926225	3.20793713333333	7.02325855696087	3.93249016922085e-05	0.00458124676855103	2.64409028501689
BAK1	1.99773270333333	-1.39981073111111	7.02297825622152	3.93379863630777e-05	0.00458124676855103	2.64376310421564
PET100	1.85313765666667	1.85545678111111	6.99991494284276	4.04309399605191e-05	0.00462072320633744	2.61680566668458
HLF	-6.11833376666667	-2.34982041111111	-6.99910520719712	4.0469905971633e-05	0.00462072320633744	2.61585788856505
RGS19	3.82807455166667	-2.01837263222222	6.99689106209062	4.05766627711817e-05	0.00462072320633744	2.61326582087169
OXCT2	-4.33356201466667	-2.96304487844444	-6.99459197180752	4.06878383406436e-05	0.00462072320633744	2.6105735982537
OR56B1	-2.39513948333333	-4.15317868888889	-6.97839270226327	4.14805953548342e-05	0.00468167410782586	2.59158379458552
FAM83H	4.45796661166667	-0.235108792222222	6.93539915888868	4.3666923337455e-05	0.0048673967697661	2.54100917696906
PTK2B	2.4776311475	-1.122810935	6.93162842170442	4.38645469101302e-05	0.0048673967697661	2.53656139783777
SLC38A3	-3.37517622666667	-3.42282820777778	-6.93048302774004	4.39247684867319e-05	0.0048673967697661	2.53520995799441
CKAP2	2.49722675683333	-1.32655244544444	6.91833937713204	4.45687853342459e-05	0.0049090100665744	2.52087063349043
SP4	-1.79941312333333	-0.463427822222222	-6.90558163390474	4.52564045214684e-05	0.00492885280655521	2.50578422730261
C21orf62	-4.11268318266667	-1.55487356077778	-6.90499899470552	4.52880809178121e-05	0.00492885280655521	2.5050947016421
SULT1C4	-3.597863355	-1.69526237333333	-6.89078515383515	4.60683338751272e-05	0.00498410305664394	2.48825873616903
CCDC68	-3.54862603333333	-3.87065418888889	-6.82641595279759	4.97887258545146e-05	0.00532588617052115	2.41166361506016
GABRG1	-3.29087506666667	-4.54714841111111	-6.82516316195186	4.98642874262177e-05	0.00532588617052115	2.41016715026174
EHBP1	-1.74898056666667	2.77447838888889	-6.82124662501206	5.01013137896323e-05	0.00532588617052115	2.40548741404238
CEBPA	2.802378525	-1.30088135	6.78921681074146	5.20861542134595e-05	0.00550487424068724	2.36713558216579
ERC2	-3.39315125	-2.91468038333333	-6.77539822072055	5.29686182386066e-05	0.00554740477470193	2.35054511436992
TM4SF1	1.95065325833333	3.79088840555556	6.77343381501099	5.3095374949291e-05	0.00554740477470193	2.34818449224763
ZNF577	-1.68213733033333	-0.858638023222222	-6.76536172157652	5.36196986583851e-05	0.00556431207557996	2.33847858592732
CLEC2B	-1.62291241166667	0.703905425555556	-6.76160155518169	5.38658519677123e-05	0.00556431207557996	2.33395422625803
FASTKD1	2.38696208	-0.539177146666667	6.74777960141842	5.47812511069519e-05	0.00562708087213207	2.31730609421932
ATP8B1	2.20286545166667	0.00669103444444445	6.73645892222224	5.55435424601057e-05	0.00565925607971408	2.30365063781755
NAALAD2	-2.45195806333333	-2.87619806222222	-6.73395746403524	5.57135251776709e-05	0.00565925607971408	2.30063084270636
COTL1	2.42599409	1.60809623666667	6.72601313411695	5.62571140316186e-05	0.00567332320867423	2.29103448577826
GALNT6	3.81382836833333	-2.85704492111111	6.72288701689631	5.64725893665888e-05	0.00567332320867423	2.28725584968879
IL2RA	5.6132741895	-0.691984757	6.69950565885015	5.81128146559855e-05	0.0058062005637707	2.25895029322436
LRRN3	-1.27102437	-1.15139207666667	-6.68310153894797	5.92943239955812e-05	0.00586675294127457	2.23904524241587
SLX1A	1.96082115966667	-0.459824726888889	6.68219179881623	5.93606045797307e-05	0.00586675294127457	2.23794023186854
F11R	2.569929109	1.79479073866667	6.6724673376245	6.00741260761457e-05	0.00590535118911961	2.22612114005791
PDHB	1.49794514333333	1.20753213555556	6.66475293375095	6.06467630794643e-05	0.0059297615836627	2.21673552418837
SALL1	-2.12187385	-4.8294603	-6.65596705810694	6.13061376670132e-05	0.00596234798459399	2.2060360242901
ADAP2	2.306829902	1.38899419933333	6.64060503273725	6.24777609570889e-05	0.00596541665326134	2.18730167512152
SCN7A	-6.897498805	-1.06473315333333	-6.63590970929139	6.28406778075258e-05	0.00596541665326134	2.18156891761503
LRRTM3	-3.51371686666667	-3.71863934444444	-6.62938024688564	6.3349157218319e-05	0.00596541665326134	2.17359154772614
F2RL1	3.79788297333333	-3.01108771777778	6.62598400160562	6.36153966884441e-05	0.00596541665326134	2.16943978361776
ATP1A2	-4.8125201	-2.36042283	-6.62479170886359	6.37091501066835e-05	0.00596541665326134	2.16798186695991
TYROBP	2.8445004	3.0805393	6.61898267007002	6.41680746746201e-05	0.00596541665326134	2.160875766536
PARPBP	2.90765287	-1.89332577	6.61684664675453	6.43377225374311e-05	0.00596541665326134	2.15826159436741
RNPEPL1	1.78704741333333	1.38816581222222	6.61281245857368	6.46594519216262e-05	0.00596541665326134	2.15332257702508
TRHDE	-2.44968018333333	-4.79841512222222	-6.61150097553466	6.47644181283938e-05	0.00596541665326134	2.15171644074511
MAN2B1	2.56057581	1.15667396333333	6.60846917202588	6.50077785898249e-05	0.00596541665326134	2.14800253646255
ALMS1	-1.52149987166667	1.28761466555556	-6.60719129752903	6.51106487198512e-05	0.00596541665326134	2.1464367701615
CRYGD	-2.62338171333333	-3.35337246222222	-6.60542828460408	6.52528621008678e-05	0.00596541665326134	2.14427618592544
CELSR1	2.5363765935	1.789600739	6.59696011994491	6.59406448230621e-05	0.00599830223853168	2.13389220310771
C1QC	3.40839783333333	4.14530672222222	6.5825128316514	6.71322182792593e-05	0.00607646276741573	2.11615272134483
SMC4	2.50666029833333	1.79868971555556	6.57420831045452	6.78276773383124e-05	0.00610916873129903	2.10594227344139
ABRACL	3.36037188333333	1.41228522222222	6.56242274971893	6.88280635486799e-05	0.00616888389178462	2.09143490457811
NR2F2	-2.61746814166667	2.50714547222222	-6.54846147435289	7.00338217369685e-05	0.00624633364214016	2.0742235658209
GCNT1	4.38490748166667	-2.14668957888889	6.53692291013365	7.10475871750447e-05	0.00627442315965035	2.05997779157183
PTGS1	4.34221999233333	-0.234654721777778	6.53564211450951	7.11610911375055e-05	0.00627442315965035	2.0583953118298
LRRC8E	2.53731825833333	-2.34421796111111	6.53319774784263	7.13782551524433e-05	0.00627442315965035	2.05537453362373
ETV6	2.04954395333333	1.95867601888889	6.52591863849273	7.20292055577851e-05	0.00630134925559111	2.04637382908896
KIRREL3	-2.45732337666667	-0.718031457777778	-6.51209611701006	7.32830502654616e-05	0.00638051090977952	2.02926111740215
KPNA2	2.44517611166667	1.02890268777778	6.49707276690939	7.46726358958017e-05	0.00638636205713586	2.01063050443213
CXADR	5.25545327	0.18436093	6.49648630334249	7.47274553851648e-05	0.00638636205713586	2.00990256434564
PARVG	2.98604216333333	-0.0406688577777778	6.49610914822893	7.47627328196868e-05	0.00638636205713586	2.00943439935222
ZNF708	-2.21124328333333	-3.08072052222222	-6.48918180308464	7.54138985897045e-05	0.00638636205713586	2.00083178902329
C1QA	3.51488587166667	2.38471442611111	6.48790156486378	7.55349099505378e-05	0.00638636205713586	1.99924118720776
TSPAN17	2.27322733916667	-0.710846623888889	6.48617534361194	7.56984091831596e-05	0.00638636205713586	1.99709610933495
HARBI1	1.69001358333333	-2.39708667777778	6.48515467578616	7.57952617807089e-05	0.00638636205713586	1.9958275803638
FOXP2	-4.98620024766667	-0.281657165111111	-6.46851567076869	7.73931962233144e-05	0.00647539163277946	1.97512667945781
TMEM229B	2.08691023333333	-2.24860651111111	6.46679811874947	7.75602038710731e-05	0.00647539163277946	1.97298755962863
HK1	2.08488736	1.70959494666667	6.45735690661897	7.84852108624398e-05	0.00650186967578919	1.96122140315792
GRID2	-2.79317047833333	-0.936244032222222	-6.45630955294324	7.85885582120658e-05	0.00650186967578919	1.95991533785476
ANKRA2	-2.49172064716667	0.555099868555555	-6.44076608927373	8.01397170488298e-05	0.00660033597531893	1.94051371800567
ZMAT1	-2.31230043866667	0.568373840888889	-6.4328104751007	8.0946420868601e-05	0.00661678698783334	1.93056982047566
PMAIP1	3.42696379166667	-0.535062772222222	6.43166552195193	8.10632402797346e-05	0.00661678698783334	1.9291379618132
CCDC3	-2.7373385475	0.851349201666667	-6.41775769811936	8.24968927403225e-05	0.00670388083050692	1.91172986740948
RGS14	2.68093584333333	0.916693218888889	6.41363445105627	8.29271745762687e-05	0.00670902858386061	1.90656349194785
R3HDM1	1.33892248166667	1.45531567111111	6.395551942254	8.48430197347894e-05	0.00680624384063018	1.88387712020811
CEP55	5.32792931666667	-1.64206327222222	6.39526960697946	8.48733097606476e-05	0.00680624384063018	1.88352252390731
DOK5	3.854518245	-0.675579803333333	6.38504289358977	8.59783856581033e-05	0.00686475459988105	1.87067054741819
NUDT22	1.86986351	-0.426614126666667	6.37458107243213	8.7124969429902e-05	0.0068998320547192	1.85750732449721
ZNF559	-1.44537311666667	-1.39605081111111	-6.3741509920305	8.71724570466055e-05	0.0068998320547192	1.85696584892993
TGM2	2.81284681333333	0.434137128888889	6.36072264983691	8.86693119005396e-05	0.00696161052254439	1.84004584034034
NR1H4	-4.78407678333333	-3.26581962222222	-6.35270342667219	8.95764366298478e-05	0.00696161052254439	1.82992887316784
FLRT3	-2.66251995	-1.99270758333333	-6.3485812623818	9.00466270777193e-05	0.00696161052254439	1.82472473423026
PHKG2	1.94889909833333	-0.513896567777778	6.34674427041792	9.02570197355123e-05	0.00696161052254439	1.82240477266497
NXPH4	3.59955009283333	-2.54845010477778	6.34638211361615	9.02985605622838e-05	0.00696161052254439	1.82194734174945
FMNL1	2.04688183333333	-0.568030177777778	6.34456430114795	9.05073830767109e-05	0.00696161052254439	1.81965101970551
GJB2	4.87154013	-2.50257891333333	6.34360140770082	9.0618207414437e-05	0.00696161052254439	1.81843446425228
CA12	5.658269015	-1.48630249	6.33499224779204	9.1615618160756e-05	0.00700216209136864	1.80755129769195
UBE2I	-1.58698043333333	2.05344191111111	-6.3294250360662	9.22669138282919e-05	0.00700216209136864	1.80050779293678
ABHD17C	3.81058116666667	-1.75221718888889	6.32918624693335	9.2294960841164e-05	0.00700216209136864	1.80020558097892
PITPNM2	-2.85125535	0.126394633333333	-6.32580062675962	9.26936116177167e-05	0.00700334708602617	1.79591983459542
STXBP5L	-5.008008799	-1.55117819033333	-6.32117563491194	9.32412042516352e-05	0.00701572912978147	1.79006249185316
TOMM40L	1.3140864375	-0.494062741666667	6.31636112027868	9.38149492519466e-05	0.00702996939394504	1.78396179413229
C1QB	3.51029308333333	4.31801925555556	6.3077181539631	9.48545180899257e-05	0.00706813695847046	1.77300135090436
ANXA3	4.01968577166667	-0.0413057188888889	6.30571320070774	9.50974454049296e-05	0.00706813695847046	1.77045723348697
CIAO2A	2.35869325666667	2.00602699777778	6.29081989578199	9.69231392170738e-05	0.00714600676811977	1.75154039156431
PRR5-ARHGAP8	2.83429535	-3.60502913333333	6.29079030798349	9.69268036804694e-05	0.00714600676811977	1.75150277795131
DDX39A	2.61240613666667	0.594785904444444	6.28083373383916	9.81684665918419e-05	0.00718245051252532	1.73883812870628
DENND2D	2.30392996333333	-0.321468091111111	6.27702104934955	9.86484761393482e-05	0.00718245051252532	1.73398457481227
FKBP11	2.47871311	2.22637022166667	6.27565158624025	9.88215068984665e-05	0.00718245051252532	1.73224072356318
HOXB2	3.4836723925	-0.45707118	6.27256906072517	9.92121819351124e-05	0.00718245051252532	1.72831447716049
UNKL	-1.37015613333333	2.58862951111111	-6.2707622457644	9.94419500172095e-05	0.00718245051252532	1.72601246671461
FOXA2	3.11528225	-3.15275756666667	6.2681271349206	9.97780808456264e-05	0.00718245051252532	1.72265428647212
IKBKE	3.24641767333333	0.0543665488888889	6.25464581712376	0.000101517035298561	0.00727897048391722	1.70545771074741
STAMBPL1	-2.24864768833333	0.422233274444444	-6.247774693779	0.000102415903477452	0.00731473585617867	1.69668269315652
KLF8	-2.15614415583333	0.170278229444444	-6.24434198314946	0.000102868179391231	0.00731845055248746	1.69229621575245
CABLES1	1.620227815	-0.02728351	6.23531056944922	0.000104068440556105	0.00734746016050811	1.68074714523362
HYOU1	2.52458301666667	0.562822127777778	6.23367167062341	0.000104287863635193	0.00734746016050811	1.67865008468119
LRRC59	2.127190255	0.902318723333333	6.22982704147263	0.000104804561800523	0.00734746016050811	1.67372911424628
ANXA9	-1.96402917	-2.21534846	-6.22924262321599	0.000104883346198459	0.00734746016050811	1.67298089116688
TPX2	5.46619374666667	0.00433093111111111	6.22145127869774	0.000105939812340582	0.00738161070569943	1.66300091088347
FXYD5	2.25854216666667	4.13626171111111	6.21970422295738	0.000106178276941531	0.00738161070569943	1.66076186460872
UQCC2	1.69711191333333	0.677435762222222	6.21020655598828	0.000107484837900121	0.00744413930365836	1.64858164799523
TNMD	-2.42079271666667	-4.65366911111111	-6.2046962562671	0.000108250815727272	0.00744544694440169	1.64150888275052
C4A	2.22741763333333	4.55295188888889	6.20421394504262	0.000108318140845047	0.00744544694440169	1.64088959644766
ST8SIA4	3.43616710833333	-2.43748859444444	6.19675792720318	0.000109364683940265	0.00744678603106097	1.63131170637115
LPIN3	-2.20593604666667	-1.61266015111111	-6.19580520790836	0.000109499193935413	0.00744678603106097	1.63008726384228
CIAPIN1	1.480875798	0.152517218666667	6.18937630901736	0.000110411539947113	0.00744678603106097	1.62182127440578
ZFPM2	-3.3065671135	-0.361860842333333	-6.18879680114045	0.000110494181894912	0.00744678603106097	1.6210758681741
PAQR8	-2.35968895	-2.48357593333333	-6.18764368180446	0.00011065882352273	0.00744678603106097	1.61959249200554
TWIST2	-3.54347267166667	-1.93462030944444	-6.18678688398652	0.000110781327961528	0.00744678603106097	1.61849017704873
RNF144B	3.067257885	-0.427901743333333	6.17903670607504	0.000111896115407858	0.00746904428504	1.60851422322747
HID1	4.41037459166667	-1.08860880555556	6.17880621666361	0.000111929453844944	0.00746904428504	1.60821740304922
FCGR2C	2.59188305	4.01874853333333	6.17540917695603	0.000112422053197634	0.00747463571151105	1.603841841203
SLC25A27	-2.07931140333333	-2.30584734888889	-6.17139122451815	0.000113007711429635	0.00748635143398348	1.59866430081449
FCGR3A	4.14633068333333	1.51192352222222	6.15981995907114	0.000114712809948495	0.00749154311323819	1.58374015493724
ASPRV1	-1.98365601666667	-2.38134644444444	-6.15819896157728	0.000114953882090405	0.00749154311323819	1.58164787006776
HTR1E	-3.85990641666667	-3.89928307777778	-6.15495883921691	0.000115437387491564	0.00749154311323819	1.57746454694863
LYN	3.06677702333333	2.61903209222222	6.15072401878082	0.000116072636330903	0.00749154311323819	1.57199461591962
AP1B1	1.822600215	0.981270373333333	6.14701990798793	0.00011663136773138	0.00749154311323819	1.56720799279043
ZNF140	-2.95280592666667	-2.38570272444444	-6.14534969264252	0.000116884252935009	0.00749154311323819	1.56504899580027
RNASE4	-3.24705186916667	0.688963453888889	-6.14510739174855	0.000116920988508146	0.00749154311323819	1.56473575208021
TRPV4	2.05957655	-3.3322383	6.14439919921939	0.000117028429969892	0.00749154311323819	1.56382015911413
PGAP6	2.66230501166667	0.876976427777778	6.14372017338263	0.000117131546503888	0.00749154311323819	1.56294220449583
MICOS10	1.45717843333333	3.63903228888889	6.14253975069663	0.000117311038274125	0.00749154311323819	1.56141579951182
SLC28A3	5.27310849666667	-2.24406933555556	6.13352707966188	0.000118691299745057	0.00749154311323819	1.54975467560635
ITGAM	2.90615176333333	-0.824949591111111	6.13156385605903	0.000118994278446254	0.00749154311323819	1.54721293754268
MAG	-3.24762124	1.10671574	-6.12959635858194	0.000119298753803896	0.00749154311323819	1.54466509037289
UGT3A1	-1.59350411666667	-3.83165624444444	-6.12882995791334	0.000119417583622568	0.00749154311323819	1.54367246965821
SPATA9	-1.68530699166667	-4.17418961111111	-6.12859682477895	0.000119453756049804	0.00749154311323819	1.54337050478827
NR4A1	-5.38734633833333	-0.570423492222222	-6.12738612636215	0.000119641795507851	0.00749154311323819	1.54180222174943
NAA40	2.01540037233333	-0.294183885111111	6.12287100366063	0.000120345881626229	0.00750991160291458	1.53595161382842
AK4	2.35761404166667	1.18951087311111	6.11693644758907	0.000121278118582909	0.00753481265256963	1.5282571113473
VAV2	1.911516845	-0.277398803333333	6.11304314473611	0.000121893931698856	0.00753481265256963	1.52320636239131
ANXA2	1.658594275	3.31381601666667	6.112493034321	0.000121981215552429	0.00753481265256963	1.52249252655734
EPHA5	-3.05161861666667	-4.64795511111111	-6.10822743479393	0.000122660313515569	0.00755124973844667	1.51695585546795
AKAP5	2.224764245	-1.99283293666667	6.10539081009188	0.000123114170383865	0.00755375668221004	1.51327246533427
SCIMP	2.882751395	0.71932406	6.09579793035548	0.000124662488012454	0.00762317368167128	1.50080710329201
GNG4	-4.9388652625	-0.879770975	-6.08870334673207	0.000125821076902706	0.00766837523363025	1.49157928726151
HES1	-2.33563409933333	0.721307233777778	-6.08413054810005	0.000126573993149363	0.00768863418851479	1.48562753369319
MICALCL	2.8363838	-3.75748536666667	6.07365752411303	0.000128316755117827	0.00776868725355743	1.47198453186315
H2AC16	5.10899499666667	-1.32109643555556	6.06705530287461	0.000129428680616806	0.00781014520263258	1.46337552034004
NEFH	-3.47909681333333	-0.666706355555556	-6.0607396646602	0.000130502067414276	0.00784901250198231	1.45513409808322
KCNMB2	-3.00352190233333	-1.37612851588889	-6.05389786783896	0.00013167571794735	0.00788791844877568	1.44619934258311
STARD9	-2.43614491966667	-0.698608845444444	-6.05195100392401	0.000132011761393861	0.00788791844877568	1.44365563700494
STC1	3.16012747833333	0.699390135555556	6.04740036059132	0.000132800848336079	0.00788916936874049	1.43770770843621
NOL4L	1.56617553983333	1.86391219788889	6.0444743290688	0.000133310910436885	0.00788916936874049	1.43388159378673
NNT	1.26626809666667	0.492944937777778	6.04072022136582	0.00013396841673979	0.00788916936874049	1.42897079776348
TMC6	2.49787864333333	-0.693099771111111	6.03943849693148	0.00013419370179934	0.00788916936874049	1.42729367407629
PDLIM1	3.01092243333333	1.96302858888889	6.03839625825664	0.00013437719417256	0.00788916936874049	1.42592973360494
SYNDIG1	3.19155789666667	-2.13430603555556	6.03701056271112	0.000134621573126615	0.00788916936874049	1.42411607125576
PON3	-3.83102519	-1.72489008666667	-6.02865657554756	0.000136105055226688	0.00795062245931232	1.41317588718054
AGPAT3	1.67805212	0.0559016333333333	6.0256783695286	0.00013663817085456	0.00795634495511072	1.40927316816066
NINJ2	3.50995025	-2.1415555	6.01858198784026	0.000137917555377172	0.00796286077506651	1.39996852073977
NANS	1.90145571	1.46170764666667	6.01161336773666	0.000139186478756982	0.00796286077506651	1.39082403634096
GIPC1	1.69590632333333	1.46559662555556	6.01056537650676	0.000139378394487527	0.00796286077506651	1.38944819227674
CDCA3	2.8835527	-2.78546736666667	6.00929002222409	0.000139612331370223	0.00796286077506651	1.38777363457284
C1QTNF4	-2.08336273566667	0.375517742888889	-6.00885906275011	0.000139691477434573	0.00796286077506651	1.3872077236407
HLA-DMB	3.72100081666667	0.722752677777778	6.00405071341575	0.000140577821584383	0.00796286077506651	1.38089178676201
PLGRKT	2.04545957333333	0.941098092222222	6.00150206771436	0.00014105008059675	0.00796286077506651	1.37754264207416
BACE2	2.84426003333333	1.92463990555556	6.0005921488117	0.000141219100694247	0.00796286077506651	1.37634669214868
MACROH2A1	2.05129048333333	3.12250202222222	5.99953242755096	0.000141416222180273	0.00796286077506651	1.37495369299183
ALOX5	3.7949887875	-1.614293075	5.99812922327625	0.000141677692202923	0.00796286077506651	1.37310892716507
STXBP2	1.79982918333333	0.0337805222222222	5.99677088044107	0.000141931299148079	0.00796286077506651	1.37132285792738
SYK	4.15833711	0.252614173333333	5.99653072650495	0.000141976187523063	0.00796286077506651	1.37100705345263
CMTM7	3.5207882625	0.931108141666667	5.99303041530067	0.000142632187603067	0.00796760260891977	1.36640313029763
DAPP1	3.95617033666667	-2.76549797555556	5.99099893221105	0.000143014409066177	0.00796760260891977	1.36373029684487
NDOR1	1.83977921333333	2.15806949555556	5.98912460526789	0.000143368040819	0.00796760260891977	1.36126368421011
LRRC1	1.95860222166667	-1.49628906888889	5.97880948126272	0.000145331145823692	0.00805222627345571	1.34767953409369
TUBA1C	1.704363825	4.70502818333333	5.97598617344461	0.000145873493440454	0.00805260860175644	1.34395868483268
GTSE1	3.58383307333333	-2.07099625111111	5.97404837116847	0.000146247000326787	0.00805260860175644	1.34140415277419
E2F3	2.75987784083333	0.313966140555556	5.97020538962513	0.000146990777633538	0.00805260860175644	1.33633642229482
ARNTL2	3.198191185	-2.39909101	5.96815965390755	0.00014738837419112	0.00805260860175644	1.33363780869514
NDE1	1.50097329166667	1.01055229111111	5.96738035824838	0.000147540137912295	0.00805260860175644	1.33260964219035
ZNF214	-2.08614907733333	0.867837381777778	-5.96330962969774	0.000148335632282396	0.00807193065670037	1.32723742534142
CDR2L	2.40947620433333	1.30135784855556	5.95865017455491	0.000149251850152274	0.00809121488437587	1.32108519137406
CTC1	-1.43599377666667	-1.49816042444444	-5.95701376434668	0.000149575072791459	0.00809121488437587	1.31892373808984
ATP6V0B	2.504691795	0.489272863333333	5.94923798886405	0.000151121277354462	0.00811566381182977	1.30864758624269
C19orf54	2.65517066666667	-2.04619455555556	5.94888355165275	0.000151192165901386	0.00811566381182977	1.3081789591149
CD68	3.63415858666667	1.62258370444444	5.94805190128442	0.000151358639238348	0.00811566381182977	1.30707929952719
CFB	4.76950424333333	2.55471813555556	5.94407259857172	0.000152157922578527	0.00813466507726837	1.30181617596927
CLIC1	1.72614656666667	3.35693857777778	5.93751820444838	0.000153484368109609	0.00817378311134178	1.29314196715303
PTPN3	4.16823048333333	-2.13989517777778	5.9360474882667	0.000153783712005118	0.00817378311134178	1.29119470342996
HNRNPDL	-1.69885785866667	2.65598481088889	-5.9259089387409	0.00015586446092571	0.00823921460872419	1.27776213863419
SLCO3A1	2.07577011033333	-0.0467931414444445	5.92565963641638	0.00015591600605002	0.00823921460872419	1.27743164253265
PTPRJ	2.71878189833333	-1.36580490111111	5.92025512417735	0.000157037954570823	0.00827458778493641	1.27026466045791
CSF2RB	3.24198708666667	1.54955742944444	5.90981702710639	0.000159229539733514	0.00834497136349517	1.25641009963048
MPDU1	2.052470836	2.24249802966667	5.90954763776966	0.000159286534995615	0.00834497136349517	1.25605231935215
RAB37	2.04659656666667	-3.80491088888889	5.90331058169826	0.000160612283646434	0.0083903856976897	1.24776571923573
ARHGDIB	2.85354092	2.23519389333333	5.89829752551776	0.000161686472486302	0.008422437216352	1.24110107224548
CYB561	2.472126162	1.32487752933333	5.89418902342157	0.000162572603687452	0.00844453831199253	1.23563615860559
PKIB	4.438772579	-2.789036814	5.89201272969617	0.000163044109239846	0.00844503822476302	1.23274033278044
KPNA5	-2.30707040616667	-0.249064537444444	-5.88755850272356	0.000164013738472107	0.00846970127784202	1.22681120358711
CCNH	-1.56331250833333	1.39346312777778	-5.88557861503538	0.000164446726844997	0.00846970127784202	1.22417476361659
SPTA1	2.01702491666667	-3.77509822222222	5.88031889826495	0.000165602981288548	0.00847449571294472	1.21716798658696
BLNK	2.57742686666667	-2.14395208888889	5.88030640346827	0.000165605738445067	0.00847449571294472	1.21715133655111
TIMELESS	3.05083915	-2.82100063333333	5.87701752543117	0.000166333198241292	0.00847449571294472	1.21276789549858
ST13	-1.60280327033333	2.96219931277778	-5.87674430990773	0.000166393784781621	0.00847449571294472	1.21240367816188
HMGB3	1.62658961783333	-0.414169729777778	5.87287036219093	0.000167255408531169	0.00849471635995525	1.20723819133359
DERA	1.7141480375	-0.746654508333333	5.86643830961938	0.00016869661987253	0.00852844133771147	1.19865673183485
CYBA	3.07667013333333	2.74381157222222	5.86554737855544	0.000168897300122358	0.00852844133771147	1.19746758317974
NR1D1	-1.40000372083333	0.351927219444444	-5.86367998894708	0.000169318759876901	0.00852844133771147	1.19497474001606
BAZ1A	1.58012740333333	1.22549099888889	5.85813409350621	0.000170577126730397	0.00854784499584196	1.18756821747955
ZRANB1	-2.09154065666667	-1.61235576444444	-5.85786255425177	0.00017063899712767	0.00854784499584196	1.18720545814902
SEPTIN3	2.74246795833333	-1.22364539444444	5.85273973840415	0.000171810772503364	0.00858302777172544	1.1803596050465
LRRC8D	2.02058328666667	0.139905237777778	5.84948259559504	0.000172560302732109	0.00859698249360731	1.17600486757844
TDRKH	3.07216504333333	-2.13564587111111	5.84238295493658	0.000174206290214255	0.00863069264268338	1.16650721014281
RIPK1	1.30018552033333	0.906206659888889	5.83938428416868	0.000174906574322459	0.00863069264268338	1.16249339445888
TSPAN15	3.33502674066667	0.0016376271111111	5.83844672310158	0.000175126145684429	0.00863069264268338	1.16123815943201
PCLAF	5.42132913333333	-0.853034211111111	5.83774566363242	0.00017529052360631	0.00863069264268338	1.16029947274756
AQP11	-2.42514142	-2.10579082666667	-5.83476928029724	0.000175990249847764	0.00863069264268338	1.1563134008636
NEU1	1.76611437333333	1.01070667555556	5.83344878014584	0.000176301652153364	0.00863069264268338	1.15454451258046
FAM118B	1.55751418666667	1.09418805444444	5.83243474411987	0.000176541186193589	0.00863069264268338	1.15318597157964
RIPK3	3.75183149333333	-2.44119160444444	5.82948315340085	0.000177240402253704	0.00864176937281795	1.14923072992176
ORC6	2.79752853333333	-3.54353564444444	5.82428586734589	0.000178478866985473	0.00867578854612302	1.14226295898113
CLP1	1.47754051666667	-1.99773312222222	5.82258107173168	0.000178887129834193	0.00867578854612302	1.13997652207455
KRTCAP2	1.24220175	4.03233686666667	5.81996864464214	0.000179514702813683	0.00868319266202483	1.13647193234367
ESCO2	4.55370312333333	-1.87093766777778	5.81629188688485	0.000180401973040117	0.00870308621389314	1.13153777988367
CDK1	3.51437264166667	-1.55537963888889	5.81328368288905	0.000181131419143738	0.00871528123058975	1.12749928941038
TXLNB	-3.90297302733333	-2.34545412422222	-5.8111152312449	0.000181659205821962	0.00871773469619096	1.12458730749683
CD38	4.43227129	-1.92233850666667	5.80806221284111	0.000182405097348671	0.00873061465948454	1.12048624312629
GEN1	2.83532163133333	-1.74611297911111	5.80425088473261	0.000183340882135944	0.00875249266050549	1.11536456775518
MCF2L	1.280778816	-1.587836411	5.79574685670528	0.000185447527528013	0.00883000675344322	1.10392886934698
GSTM2	-2.72779125833333	3.01487626111111	-5.79152950683481	0.000186501911389694	0.00885333640033061	1.09825355698579
LILRB1	4.0477828	-0.8648056	5.78990641022295	0.000186909420764116	0.00885333640033061	1.09606862578922
TOB1	-1.38074593333333	3.09648671111111	-5.78799663788496	0.000187390132735066	0.00885333640033061	1.09349727317767
GPR135	-1.83183255633333	0.521426095777778	-5.78449569040226	0.000188274819942307	0.00887220826759059	1.08878209280069
PTRH1	2.30673722333333	-1.44616175111111	5.7730787545331	0.000191191233340676	0.00893197042696256	1.07339247030689
JAKMIP2	2.25388883833333	-2.98640239111111	5.76933088924048	0.000192159177737743	0.00893197042696256	1.0683361577651
STC2	4.91006229833333	-1.51437003444444	5.76848199251612	0.000192379149940634	0.00893197042696256	1.06719059898275
BTG2	-3.21684697166667	3.27660468555556	-5.76662732502918	0.000192860687687559	0.00893197042696256	1.06468740337415
ETV5	2.78751986833333	-1.20132372111111	5.76512772608959	0.000193250985035912	0.00893197042696256	1.06266305157183
PIK3R6	3.05117748	-1.52216624666667	5.76448992053441	0.000193417242766141	0.00893197042696256	1.06180195572566
SIPA1L1	1.29389667833333	0.211644172222222	5.76407735853653	0.000193524867870654	0.00893197042696256	1.06124492630454
ANAPC16	-1.5519481485	-0.147871392333333	-5.76258100583656	0.000193915762492751	0.00893197042696256	1.05922437622915
CRACDL	1.3747510875	0.420653663333333	5.76116422061599	0.000194286654457758	0.00893197042696256	1.05731095328694
AP5M1	1.40823745166667	0.997833882777778	5.7606244960862	0.000194428146463088	0.00893197042696256	1.05658195416314
FAM78A	2.56396565166667	-1.71126043222222	5.75736133304423	0.000195285968540462	0.0089488938566261	1.05217349623343
DOLPP1	1.33702787833333	-1.34968894777778	5.75449940187573	0.000196041666037138	0.00896106455455756	1.04830575866895
TRIM14	2.05970296083333	0.721207195555556	5.7510132090844	0.000196966452990272	0.008962758211013	1.0435926817655
LIPG	3.65280886	-3.29905936	5.74781404218678	0.00019781922985866	0.008962758211013	1.03926601400187
NRG2	-3.68743692	-2.50143169333333	-5.74727187645261	0.000197964143855267	0.008962758211013	1.03853261517254
CORO1A	2.904653405	-0.06384033	5.7462078565847	0.000198248874856475	0.008962758211013	1.03709316326146
RAC2	1.886786681	1.31221515633333	5.74115345936438	0.000199607457167421	0.008962758211013	1.0302530012089
MS4A6A	2.94548179333333	2.66881180222222	5.73843602021844	0.000200342019682145	0.008962758211013	1.02657385690246
CTPS1	2.29306968083333	-0.761275162777778	5.73673730060785	0.000200802684197333	0.008962758211013	1.02427338665444
DOCK8	2.76835850166667	0.959687084444444	5.73528246200389	0.000201198117908556	0.008962758211013	1.02230283966359
C11orf91	-1.30600364666667	-1.19467581777778	-5.73357696184188	0.000201662749576741	0.008962758211013	1.01999236633108
CMTM5	-2.32274498333333	-3.70045342222222	-5.73278002609895	0.000201880255309919	0.008962758211013	1.01891259041633
SLC37A2	2.29988607	-1.09859812	5.73230936393351	0.00020200883048122	0.008962758211013	1.0182748402439
SLC35B3	1.41140255333333	-1.33125236444444	5.73225336027147	0.000202024135385647	0.008962758211013	1.01819895268419
SHROOM3	3.27676143583333	-1.03069004277778	5.73069220442272	0.000202451276588732	0.008962758211013	1.01608332167283
MRPS11	1.62512749166667	-0.00781828555555554	5.72580320080055	0.000203795231299303	0.00900046379003974	1.00945548863189
SLC4A8	-3.57978950666667	-3.23824364777778	-5.71810663056074	0.000205930446564723	0.00905132945960205	0.999014161123307
SLC43A2	2.68054429333333	-1.65790643777778	5.71789641690484	0.000205989101388089	0.00905132945960205	0.998728854157861
TPM3	1.34591675	4.45058756666667	5.71631085104156	0.000206432092794468	0.00905132945960205	0.996576669373552
RAB3B	-3.54791362	-2.33626052666667	-5.70910774985445	0.000208457505816397	0.00911827042188278	0.986794634513678
KIAA0895L	-2.01241460666667	-1.87677774777778	-5.70586908890159	0.000209375127172442	0.00913655089551533	0.98239385277259
GALNT18	1.8401492	-2.5320821	5.70343339657618	0.000210068101789955	0.00914496469792272	0.979083112441892
NOP2	1.95413523333333	1.08376332222222	5.70127802779849	0.000210683378912115	0.00914772333095639	0.976152649775387
VARS1	1.50235064666667	0.917244484444445	5.69971039600621	0.00021113209613124	0.00914772333095639	0.974020835296306
CFL1	1.31530700833334	5.79246923888889	5.69657345435757	0.00021203309924616	0.00916504299436594	0.969753798075864
RTN2	2.43504943333333	-3.53595984444444	5.68664856161157	0.000214911096199303	0.00925638249775476	0.956243528450232
YIF1A	1.52340182333333	2.52196476722222	5.68580120698592	0.000215158748717227	0.00925638249775476	0.955089369312859
ACER3	1.75536012666667	1.00966962444444	5.68287164841091	0.000216017324297269	0.00927150412547246	0.951098250854153
LHX9	-3.6593138025	-0.743300688333333	-5.67916222353779	0.000217109745993413	0.00929656813991465	0.946042791837013
SWT1	-1.46865937166667	0.208747538888889	-5.6768801677745	0.000217784758570677	0.0093036834712763	0.942931605280131
HTATIP2	2.57406220333333	0.153908302222222	5.66998341897282	0.000219838505699631	0.00932041809891033	0.933524251208975
KNL1	2.50082844583333	-3.39163350277778	5.66987956474094	0.000219869590568923	0.00932041809891033	0.933382535655932
NIPSNAP3B	-2.391978933	-2.434063489	-5.66554502817696	0.000221171194482319	0.00932041809891033	0.927466321339157
TULP2	-1.19977551666667	-3.71340784444444	-5.66436591577624	0.00022152669754803	0.00932041809891033	0.925856452637397
INTS13	1.59395727416667	0.151666849444444	5.66209267879796	0.000222213814525523	0.00932041809891033	0.922752151338592
SHKBP1	1.66593458666667	0.966735854444444	5.66103510765691	0.000222534260325645	0.00932041809891033	0.92130767748505
ARPC5L	2.90276468	1.05819327333333	5.65946158555493	0.000223011959727075	0.00932041809891033	0.919158180352476
RGCC	2.8828012	0.6010001	5.65933215715285	0.000223051301416354	0.00932041809891033	0.918981358886983
C1orf122	2.05763004083333	-0.484511206111111	5.65862630784092	0.000223265986132494	0.00932041809891033	0.918017002226565
NOP10	1.69932414666667	1.18806205111111	5.65756256393818	0.000223589944478647	0.00932041809891033	0.916563533268271
CYBB	3.390773495	-0.17049367	5.65692671737085	0.000223783829874296	0.00932041809891033	0.915694648281203
NECTIN2	2.14731580333333	1.13637434888889	5.65425242081319	0.00022460126975351	0.00933320367312087	0.912039542690322
GMPPA	1.32128923333333	1.90607493888889	5.65005984106962	0.000225889262509142	0.00934476876042366	0.906307116788249
ELOVL1	2.0784981	3.53104386666667	5.64802574023347	0.000226517011865135	0.00934476876042366	0.903524965357192
EVPL	1.714331465	-0.985919423333333	5.64524025535502	0.000227379691339902	0.00934476876042366	0.899714078330201
FLYWCH1	-2.40069	-3.52360403333333	-5.64474612969957	0.000227533093079558	0.00934476876042366	0.899037929558945
FIGLA	-2.47158066666667	-3.62228737777778	-5.64414653371837	0.00022771938755563	0.00934476876042366	0.89821740777871
RGS3	2.271020876	-0.328147882666667	5.64341749579335	0.000227946120496005	0.00934476876042366	0.897219676101503
GPX1	2.17346491333333	2.84860588722222	5.63696221678268	0.00022996434834889	0.0094064164322396	0.888381697228053
NAV3	-3.1973175975	-0.68929339	-5.63341557142634	0.00023108136513296	0.00942489712980632	0.883523241211149
CCDC167	1.67453313066667	0.191432795444444	5.63225832099746	0.000231447101907845	0.00942489712980632	0.881937537987148
TPI1	1.8635079	2.86745176666667	5.62843365401703	0.000232660279209051	0.00943586821012465	0.876695393937603
SOBP	-3.08198023266667	-1.24721477744444	-5.62815585146366	0.000232748663463477	0.00943586821012465	0.876314546546744
PACRG	-1.93195585	-2.54499663333333	-5.62489513635112	0.000233788777359076	0.00944001427886277	0.871843457133043
KIF4A	2.7881330975	-1.57700336833333	5.62162576413517	0.000234836668747396	0.00944001427886277	0.86735886373666
FSHR	-2.52310250833333	-3.55270232222222	-5.61831251348655	0.000235903774534699	0.00944001427886277	0.862812413583827
HS6ST2	-3.29187323733333	-1.49164679588889	-5.61699193267213	0.000236330547947612	0.00944001427886277	0.860999841301669
PWWP3B	-5.51399313333333	-1.62890328888889	-5.61601519479905	0.000236646734951544	0.00944001427886277	0.859659041302767
DOP1B	2.41621085333333	-2.09522976444444	5.61550438605452	0.000236812273587215	0.00944001427886277	0.85895777929676
SLITRK3	-3.11527568333333	-4.42797092222222	-5.61516027480372	0.000236923860425383	0.00944001427886277	0.858485344850962
NCKAP1L	3.37035265833333	-1.55058532777778	5.61381278047726	0.000237361363831794	0.00944001427886277	0.856635179354293
HASPIN	4.16236876333333	-1.14646229111111	5.61339364724953	0.000237497624604948	0.00944001427886277	0.856059635412951
PFN1	1.59718986666667	5.67911997777778	5.60333697102574	0.000240792392189784	0.00955021279565729	0.842241979366699
SEPHS2	1.4442994	2.38130676666667	5.59748753900277	0.000242731343301255	0.00959807047351407	0.834197863611667
PDIA6	1.28595398333333	2.23488615555556	5.59522035757568	0.000243487365917072	0.00959807047351407	0.831078635783918
SDC3	2.327182051	2.10607131633333	5.59496141907509	0.000243573873316043	0.00959807047351407	0.830722333585141
P4HB	1.708531775	3.64278265	5.59305558559148	0.000244211599871228	0.00960250514418393	0.828099570028727
CD2AP	1.824316495	-0.96695677	5.5901152984997	0.000245198994166661	0.00962064036339749	0.824052124439937
EML5	-1.81374857916667	0.710660297222222	-5.58627585223371	0.000246494801195643	0.0096378565818997	0.818764949872002
SCIN	3.627173219	-2.61734162066667	5.58556811588174	0.000246734463019194	0.0096378565818997	0.817790103061323
ECEL1	-5.202234386	-1.11019685733333	-5.58283512860606	0.000247662290729656	0.0096378565818997	0.814024924622545
SUPT3H	-1.90650038566667	-0.513107671444444	-5.58149627786794	0.000248118187077061	0.0096378565818997	0.81218000088132
TRADD	1.517746455	0.116240816666667	5.58004812480388	0.000248612317303595	0.0096378565818997	0.810184150414841
FPR3	3.24066035666667	0.0895539377777778	5.57949743400274	0.00024880049806698	0.0096378565818997	0.809425101787701
MSR1	3.541294025	0.610662481666667	5.57780086951839	0.000249381206433316	0.00963992807278383	0.807086337874368
DUSP4	1.98759252666667	-0.412668015555556	5.56460555256307	0.00025394776651097	0.00976272973701039	0.78888115204986
PTF1A	1.70698698333333	-3.92880317777778	5.56450763897102	0.000253981985701763	0.00976272973701039	0.788745963855343
MCC	-2.53511025	2.8972293	-5.56297742790223	0.000254517413237607	0.00976272973701039	0.786633027744686
RGN	-2.18711787666667	-0.829529007777778	-5.56139868978411	0.000255071091314664	0.00976272973701039	0.784452708709962
RADIL	-1.48437626666667	-4.93624717777778	-5.56095256806805	0.000255227784636347	0.00976272973701039	0.783836522310271
RORA	-1.54848526166667	1.44380505888889	-5.55730261758431	0.000256513662402393	0.00976286662276472	0.778794039719156
VAV3	3.02012681166667	-3.00305255888889	5.55604688873312	0.000256957662827239	0.00976286662276472	0.77705875205496
FRMD8	1.6910980425	0.503430733333333	5.55472745112775	0.000257425078692226	0.00976286662276472	0.775235165055556
TIMM17A	1.47075778333333	1.07246068888889	5.55308846882193	0.000258006966396016	0.00976286662276472	0.772969565560534
ICAM1	2.99799253333333	2.21965695555556	5.55156264648863	0.000258549948591568	0.00976286662276472	0.770860019337948
GPR137	1.7160201	0.0257368033333333	5.54935210655676	0.000259338773520326	0.00976286662276472	0.767803174495262
BOLA3	2.19536390166667	0.469847219444444	5.54893993310367	0.000259486142104276	0.00976286662276472	0.767233117630157
EMC8	1.79124118833333	-0.477328941111111	5.54889274952558	0.000259503017866093	0.00976286662276472	0.767167858678635
PPP1R14B	2.06590725333333	0.417822773888889	5.54190687671784	0.00026201464942464	0.00980355427578222	0.757502028693527
RBBP8	3.10156235	1.13528623333333	5.54086525279917	0.000262391375279741	0.00980355427578222	0.756060170526818
INPP5D	2.79005979833333	-0.789067267777778	5.54040140758517	0.000262559322073245	0.00980355427578222	0.755418043591727
PPP1CA	2.08638938333333	3.92716365555556	5.53924628435971	0.000262978065238532	0.00980355427578222	0.753818798373086
BPI	-2.227986725	-4.67627841666667	-5.53845471279211	0.000263265431492511	0.00980355427578222	0.752722765079483
RPS6KA3	1.28170779166667	0.296536627777778	5.53228570326729	0.000265516569288005	0.00986728648955669	0.744177680591673
CALCOCO2	-1.81044484066667	1.36494923955556	-5.53028432154326	0.000266251328048862	0.00987452187027464	0.74140418661197
EAF1	1.27028038	0.90092374	5.52795702852513	0.000267108483435936	0.00988625811972198	0.738178275650609
PMCH	2.07163367833333	-2.05306001444444	5.5210109852635	0.00026968441441556	0.00991184126714346	0.728545275890051
EAF2	1.76863242316667	-0.543772384555556	5.51934072808396	0.000270307796264056	0.00991184126714346	0.726227804949209
MEMO1	1.26782027233333	0.432593602555556	5.51795134718569	0.000270827526652082	0.00991184126714346	0.724299721979698
NEK2	5.08686429833333	-1.03270068444444	5.5174696639602	0.000271007961860863	0.00991184126714346	0.723631207488377
MAP3K11	1.36681461666667	1.38667137777778	5.51661768448197	0.000271327423557878	0.00991184126714346	0.722448682177385
SPR	1.758442064	0.00253910933333333	5.51656102351455	0.000271348683716942	0.00991184126714346	0.722370034282505
RASGRP3	2.12851587166667	-2.04367708555556	5.51590643694395	0.000271594425445136	0.00991184126714346	0.721461403853334
IFI30	4.64339649666667	2.66801746777778	5.51205008545689	0.000273047016424596	0.00994500328348069	0.71610707506623
DNAJC27	-1.64941457583333	-0.656729562222222	-5.50624937692489	0.000275247727257689	0.00997918958611764	0.708048818117202
SERP2	-2.77975736666667	-3.31146184444444	-5.50593846284221	0.000275366220239907	0.00997918958611764	0.707616755190309
SIAE	3.15860937	1.32685532666667	5.50442441155627	0.000275944025899809	0.00997918958611764	0.705512536147162
GOLGA8A	-1.59889567583333	-0.110637900555556	-5.502832637698	0.00027655289632397	0.00997918958611764	0.70329991949577
ARL4C	3.69980631333333	0.650907622222222	5.50241061624751	0.000276714565749379	0.00997918958611764	0.702713230962663
ZNF804B	-2.26210065	-4.5317454	-5.50084256126643	0.00027731615090968	0.00998119784100905	0.700533102658304
IFITM3	1.50951978333333	6.16424662222222	5.49282416742371	0.000280414433390874	0.0100373822757272	0.689378917975077
TNFAIP8L2	3.39471052166667	-3.20023051888889	5.49263740560041	0.000280487038851453	0.0100373822757272	0.689119000756475
VIPR2	-1.71342309666667	-0.973687376111111	-5.49125297924355	0.000281025877490631	0.0100373822757272	0.687192121846805
IKZF1	2.82682247	1.10047732	5.49113190450871	0.000281073054319204	0.0100373822757272	0.687023593044577
TMEM150B	3.85667782166667	-2.94981371888889	5.48692231305791	0.000282718620443202	0.0100764663863226	0.681162694243696
SEC61A1	1.58141583333333	3.34207262222222	5.48172640179988	0.000284764018263036	0.0101248250540433	0.67392481939668
RCOR3	-1.12023531416667	0.976101787222222	-5.47946820903026	0.000285657913414537	0.0101248250540433	0.670777877989988
LYPD3	-1.50801408716667	-0.744968813111111	-5.47926955212992	0.000285736694808921	0.0101248250540433	0.670500998968105
ZNF471	-1.66963516666667	-1.76118237777778	-5.47441849258929	0.000287667734512373	0.0101517945702654	0.663737931196215
IGSF11	-5.4611081	-2.39512723333333	-5.47433460817842	0.000287701248930222	0.0101517945702654	0.663620952613274
TDP2	1.28204059	1.22512690333333	5.47317869943338	0.000288163497154221	0.0101517945702654	0.662008903467294
NODAL	-1.59057728333333	-3.19849155555556	-5.462562185089	0.000292446509904871	0.0102813388633844	0.647193347525692
FMNL2	-1.39460562166667	1.44023448555556	-5.46128757415101	0.000292965300143473	0.0102813388633844	0.645413439422129
PLEKHH2	-3.46758623333333	-0.273908273888889	-5.45767872213739	0.000294439532916428	0.0103132804977854	0.640372568547341
LONRF1	-1.74887458333333	-0.704575488888889	-5.45479372877946	0.000295623790843022	0.0103193824465375	0.63634135068834
CHRFAM7A	-1.23163441666667	-3.83306069444444	-5.45450515243957	0.000295742529095692	0.0103193824465375	0.635938051006046
RACGAP1	3.32140139683333	-2.27887583544444	5.44983006689982	0.000297673295980643	0.0103669686546859	0.62940260685335
GDE1	1.60388199166667	0.308409157777778	5.44326309838295	0.000300408266220354	0.0104216172346179	0.620216774787751
SUGCT	-1.32096841	-1.17246613	-5.44060143189641	0.000301524447098359	0.0104216172346179	0.616491767669618
BUB1	3.76435709333333	-1.06139660444444	5.43982134385754	0.000301852422675053	0.0104216172346179	0.615399826917808
DPY19L2	-2.54103326066667	-1.05926591844444	-5.43952858694045	0.000301975606396051	0.0104216172346179	0.614990011612811
ARPC5	1.88087136066667	2.30122032144444	5.43876849797476	0.000302295681884696	0.0104216172346179	0.613925940847099
ZNF248	-1.7443887645	-0.381884043	-5.43789878032701	0.000302662368824225	0.0104216172346179	0.612708288864932
SLC12A7	1.75932590133333	1.34468295788889	5.43563177937704	0.000303620417521205	0.0104349543495446	0.60953381839596
TDRD1	-1.51900946666667	-3.25390687777778	-5.42731768461426	0.000307161944171529	0.0105048180496208	0.597884877863462
FXYD1	-3.76381238333333	0.351698344444444	-5.42643003745226	0.000307542661995022	0.0105048180496208	0.59664056168458
SURF4	1.44217750833334	3.48981997222222	5.42558639552663	0.000307904974846664	0.0105048180496208	0.595457820523036
CA5B	-1.84696047166667	-0.428052214444444	-5.42547848943089	0.000307951349518528	0.0105048180496208	0.595306534026128
GOLGA6L10	-1.47578025833333	1.23469536111111	-5.42237911243308	0.000309286568097642	0.0105161826187338	0.590960382503403
STK17B	2.396853655	-0.239031968333333	5.42099797773849	0.000309883562862177	0.0105161826187338	0.589023188932345
TDGF1	-2.11356178733333	0.869271808444444	-5.42070588593884	0.000310009977657925	0.0105161826187338	0.588613460479404
CIT	2.99851046666667	-3.45273235555556	5.41919919358624	0.000310662940146711	0.0105188170326712	0.586499756818995
EFCAB1	-4.115484655	-2.49796164	-5.41752657191142	0.000311389540336017	0.0105239304168276	0.58415286648355
NIPAL1	2.23888435	-2.36526353333333	5.41484780778344	0.000312557016551489	0.0105438975841835	0.580393341746772
C4BPB	-5.09740407333333	-2.08443869222222	-5.41298809882484	0.000313370287290148	0.0105518643329891	0.577782675998252
ASPG	-2.15374993	-1.89620494	-5.4091800840606	0.00031504266317097	0.0105689455983042	0.572435314832129
SULT1A2	1.4327003	1.36281086666667	5.40758206189979	0.000315747319673855	0.0105689455983042	0.57019064719558
KRT18	2.95619005333333	2.15215971888889	5.40657575529865	0.000316191923201815	0.0105689455983042	0.568776933748205
MET	4.040066385	-0.456653976666667	5.4062168191513	0.000316350669757956	0.0105689455983042	0.568272643385674
PJVK	-2.22714553	-2.11243047333333	-5.40222839009913	0.000318120393623569	0.0105689455983042	0.562667735090861
SLC35B1	1.56573008	1.53798292333333	5.40220080150816	0.000318132671991626	0.0105689455983042	0.562628956551716
TAPBP	2.0570437	4.88659265	5.39963038244841	0.000319278875542376	0.0105689455983042	0.559015461317666
EME1	1.82036704966667	0.0623762831111111	5.39922875776815	0.000319458368046012	0.0105689455983042	0.558450765673663
CHEK1	3.66345310666667	0.785002237777778	5.39835036154832	0.0003198513146307	0.0105689455983042	0.55721562944858
HKDC1	2.19588362766667	-1.22271418422222	5.39680062525326	0.000320545846599826	0.0105689455983042	0.555036215209483
NDC80	3.90205549333333	-1.78222720444444	5.39632410064897	0.000320759731477132	0.0105689455983042	0.554365998344388
NANOG	-3.12504546666667	-1.69877412777778	-5.3938258455529	0.000321883563634982	0.0105689455983042	0.550851710520823
SPP1	5.27005689333333	1.95148115222222	5.39378404081854	0.000321902405241822	0.0105689455983042	0.550792895775326
LDB3	-2.6399907	-2.9572407	-5.39363369639496	0.000321970176014847	0.0105689455983042	0.550581375193445
SPIDR	-2.01696857833333	2.19807921444444	-5.38468670802166	0.000326030886492145	0.0106830622376745	0.537987547458286
HLA-DRB1	2.1488855	5.12012463333333	5.38156504446282	0.0003274605887677	0.0106982216311382	0.533590584780852
SLC31A1	2.0204089925	1.66786647833333	5.38053024264428	0.000327936003761545	0.0106982216311382	0.532132703173045
METRN	1.87459993	0.835162156666667	5.37700224932085	0.000329562426379323	0.0106982216311382	0.527161050164948
HLA-DQB1	2.15767031666667	5.06956187777778	5.37668173413958	0.00032971061343107	0.0106982216311382	0.526709285024592
FRRS1L	-4.65751085	0.0338188333333333	-5.37605348389907	0.000330001286057585	0.0106982216311382	0.525823722519822
HLA-DPA1	2.0708664	4.5591547	5.37604716432689	0.000330004211330232	0.0106982216311382	0.525814814334435
EEF1AKMT4	2.74071843333333	-1.02213837777778	5.37460474896089	0.000330672620202108	0.010700917146505	0.523781398611807
PGK1	1.6522433	3.6167966	5.36814901419778	0.000333682014279516	0.010779226058457	0.514676642973737
SYT17	3.18007241166667	-0.761379758888889	5.36047296855544	0.000337298526338172	0.0108584334953291	0.50384251025279
DNAJB11	2.56570227	1.30293931	5.35950741953639	0.000337756404254268	0.0108584334953291	0.502479073384842
WDR27	-1.67723346166667	0.0212788588888889	-5.35794270696209	0.000338499829893361	0.0108584334953291	0.500269262942583
SNAI3	2.28195821666667	-4.05902378888889	5.35792244788076	0.000338509466874731	0.0108584334953291	0.500240649005662
C4orf36	-1.23753247333333	-1.68626679222222	-5.35619545807392	0.00033933205552524	0.010865757098465	0.497801216044534
TTC8	-1.955937245	1.02786520333333	-5.35244142710637	0.000341127551560677	0.0109006125918925	0.492496937484408
TACC3	3.31847767066667	-0.371430419555556	5.35143020858021	0.000341612941104485	0.0109006125918925	0.491067760796386
RGS7BP	-2.13213483333333	-3.08602278888889	-5.34824335045053	0.000343147496524358	0.010918591810578	0.486562679193483
ESRRA	1.96908578533333	0.604557413222222	5.34754314515545	0.000343485652685671	0.010918591810578	0.485572629506784
CSDC2	-4.38438584	-2.76763487	-5.34460239368837	0.000344909760006955	0.010918591810578	0.481413755458236
OPALIN	-1.5779605	-4.34560776666667	-5.34333258228041	0.000345526642135999	0.010918591810578	0.479617550365437
PCDH11Y	-5.22014515833333	-2.45991289722222	-5.34262423882127	0.000345871273422689	0.010918591810578	0.478615459257195
SPI1	3.44398858083333	-0.987174046111111	5.34232158059491	0.000346018638450487	0.010918591810578	0.478187266192647
PKN3	2.56437444166667	-2.69212977222222	5.34117604208745	0.000346577013591157	0.010918591810578	0.476566460457533
TES	2.47960852933333	1.13522275022222	5.34040432132481	0.000346953721392793	0.010918591810578	0.475474450416335
NKD2	2.27510236666667	-4.13781315555556	5.33496926816818	0.000349619248827511	0.0109717987831256	0.467781083362046
SLC25A17	-1.343620935	0.0118216433333333	-5.33451180823801	0.000349844601321495	0.0109717987831256	0.46713333775527
ZFAND5	-1.446961289	3.913690674	-5.33299427137434	0.000350593281022543	0.0109764512846167	0.464984334053178
UCHL3	2.16070734	0.623956253333333	5.32198443800877	0.000356076689670426	0.0111290704169813	0.449382578704696
CLASP2	-1.2741855155	1.28672245633333	-5.31678276343778	0.000358699267121931	0.0111919068260365	0.442004945180916
H3C6	2.45168243333333	4.01751698888889	5.31459217104822	0.000359809905389111	0.0111949698327335	0.438896743668714
LAPTM5	3.305869922	2.52370284266667	5.31417466394415	0.000360022000746405	0.0111949698327335	0.438304264991007
KRT19	2.30434305	3.33046173333333	5.31272361767034	0.000360760180772344	0.0111988780055035	0.436244896784883
SYT12	3.89026073833333	-2.57012074111111	5.31100420891809	0.000361636982756243	0.0112003898142966	0.433804242169698
ELOVL7	3.83392731666667	-2.94400818888889	5.31022704914115	0.000362034039611095	0.0112003898142966	0.432700935804651
ARPC4-TTLL3	-1.57156443583333	-1.51555474888889	-5.30834722434714	0.000362996389007405	0.0112111925280598	0.430031831442011
TOX	-3.06173932333333	-2.69427339222222	-5.29931429777109	0.000367659047014843	0.0112910373264033	0.417198697322827
CEMIP2	3.13388235166667	0.596046567777778	5.2990557947808	0.000367793423075289	0.0112910373264033	0.416831256232565
KIT	-4.64192424	1.89813084	-5.29869544113547	0.000367980831352855	0.0112910373264033	0.416319025563072
ARRDC3	-2.40018326166667	0.437939592222222	-5.29855912293258	0.000368051752709273	0.0112910373264033	0.416125248596096
UCK2	1.89425561566667	-0.302414256222222	5.29015712379051	0.000372451395589188	0.011372802199884	0.404176262837853
IL10RB	1.47689786666667	1.34111224444444	5.2882455514509	0.000373460222070984	0.011372802199884	0.401456188786311
MYO9B	1.93369452333333	0.764712425555556	5.28757929580752	0.000373812524007302	0.011372802199884	0.40050800778824
SHB	1.8651732	3.40147486666667	5.28678123573307	0.000374234990014594	0.011372802199884	0.399372159801904
KIF14	4.9966339855	-2.248594043	5.28672050669109	0.000374267158848132	0.011372802199884	0.399285722508031
KCNS3	3.07002198583333	-2.10618730944444	5.28637718267548	0.000374449077025276	0.011372802199884	0.398797049475045
SEBOX	-1.4483937	-4.01347386666667	-5.28242051598359	0.000376552457668961	0.0113936526712166	0.393163990504125
HFM1	-2.92921738333333	-3.99594978888889	-5.28100667539362	0.000377307127384665	0.0113936526712166	0.391150540102775
F10	-3.66449689666667	-1.59925683444444	-5.2796792569814	0.000378017141937539	0.0113936526712166	0.389259884390587
SPRY4	2.01972588766667	0.410320965777778	5.2794562173183	0.000378136582597627	0.0113936526712166	0.388942180174726
CSF2RA	2.747796377	0.566107484666667	5.27924202768604	0.000378251321998933	0.0113936526712166	0.388637075017705
SMARCA2	-1.46932645833333	3.37018082777778	-5.27755305914215	0.000379157394240067	0.0114021608491536	0.386230955638436
SEMA6D	-2.54607320333333	0.965601131111111	-5.27552330874179	0.000380249360613179	0.0114162221830072	0.383338776459058
GCFC2	-1.13364235116667	0.538268299222222	-5.27374841028373	0.000381206982214584	0.0114262105947729	0.380809216315735
FBP1	1.95285988833333	-2.00926447444444	5.26982239220183	0.000383334398216291	0.0114398504221982	0.375212194260337
GNA15	2.93452677666667	1.50764169111111	5.26958846035739	0.000383461561085951	0.0114398504221982	0.374878620982373
SLC12A8	3.21374466	1.54546134666667	5.26929624597446	0.000383620469192328	0.0114398504221982	0.374461928384304
CDON	-2.68685062333333	-0.202484815555556	-5.268296368488	0.000384164742902522	0.0114398504221982	0.373036021496451
CDC45	3.70957448333333	-3.10279074444444	5.26206448254677	0.000387575704635727	0.0115226572090401	0.364145387351066
OR6A2	-1.79277043333333	-4.63631552222222	-5.25894877492431	0.000389293205037527	0.0115549301313412	0.359698172619278
CMTM8	3.35790998833333	-2.80920967444444	5.25753344983061	0.000390076078238016	0.0115594019684018	0.357677512311582
IFITM2	1.3513446	5.43046126666667	5.25565758363509	0.000391116294292251	0.0115624355556165	0.354998863866199
MRPL12	1.9576320605	0.536215629	5.255069149891	0.000391443207663892	0.0115624355556165	0.354158497051309
HLA-DQB2	3.27403372333333	2.55843747555556	5.24968439836863	0.000394448414777822	0.0116324109932221	0.346465842397516
FADD	1.21051883833333	0.903101287222222	5.24420739158997	0.000397530467031155	0.0116763858082423	0.338636831187549
MARVELD2	3.92235879833333	-0.431992534444444	5.24390695053892	0.000397700277252685	0.0116763858082423	0.338207237939812
ATP6V1A	1.70618868333333	2.01206240555556	5.24260728821802	0.000398435745621379	0.0116763858082423	0.336348723439189
FAM227B	-2.1143095775	-0.791487268333333	-5.24250441214728	0.000398494024521068	0.0116763858082423	0.336201599805314
RWDD4	-1.47309321333333	-0.149813442222222	-5.24068301169278	0.000399527353570613	0.0116879330122961	0.333596536360365
RCC1	1.94275753	-0.60341808	5.23916174004893	0.000400392610301251	0.0116945343238787	0.331420343279365
C1orf21	-2.2048928	-0.466029516666667	-5.23700777543817	0.000401621158164938	0.011708989894947	0.328338470343088
ZBTB20	-2.057210265	0.372636256666667	-5.23605071888414	0.000402168324985055	0.011708989894947	0.326968894351436
NNMT	3.86738383633333	2.49209682122222	5.23437987973521	0.000403125488253228	0.0117096715049852	0.324577538031011
N6AMT1	-1.48591941	-0.0864998033333333	-5.23377500238412	0.000403472601626596	0.0117096715049852	0.323711713490384
ZNF781	-1.38656483166667	-0.232911154444444	-5.23250788392599	0.000404200784671118	0.0117122141789647	0.321897771854146
GRIP2	-1.64875356233333	-2.17979553488889	-5.23057396618583	0.000405314875192095	0.0117259132563485	0.31912880025352
KLF2	-3.52728920583333	2.09656836277778	-5.227246899192	0.000407239230438335	0.0117534556612831	0.314363784794939
DOCK2	2.64157470333333	-0.0823015727777778	5.22670678041013	0.000407552553557947	0.0117534556612831	0.313590068232886
C4B	2.277033	3.72161396666667	5.22422896076295	0.000408993248829023	0.0117563109104729	0.310040035113388
OPN3	1.51247910283333	-1.74228979811111	5.22257437134382	0.000409958322980924	0.0117563109104729	0.30766894031493
FKBP2	1.60418244666667	2.38274871777778	5.22216420489365	0.000410197938064722	0.0117563109104729	0.307081090011232
LAMTOR2	1.67614366333333	1.71506946222222	5.22142246329124	0.000410631636772351	0.0117563109104729	0.306017960944974
SIK1	-4.216819225	1.29897405	-5.22102117256249	0.000410866477345886	0.0117563109104729	0.30544276076537
PTPN6	3.00412354333333	0.826409695555556	5.21727720215363	0.000413064438262424	0.0117833015405429	0.300075057494394
DTL	4.39427940333333	-2.06770186444444	5.21721904209108	0.000413098681223365	0.0117833015405429	0.299991656894026
RBM11	-1.8621287	-3.82801343333333	-5.21224012729356	0.000416041416418231	0.0118136191499115	0.292850051610245
SLC3A1	-1.34668447333333	-0.870609115555556	-5.21219472063669	0.000416068356567572	0.0118136191499115	0.292784904196396
SEL1L3	2.46207016	0.80142969	5.21214154447584	0.000416099908802395	0.0118136191499115	0.292708609048776
IRF7	2.56671730166667	0.281378534444444	5.21027922917725	0.000417206536199768	0.011826673345545	0.290036356166723
LGMN	1.82364878333333	5.39069642222222	5.20699987750368	0.000419162861383934	0.0118637364667862	0.285329493776183
SCML1	-2.07969268166667	-0.182441607777778	-5.20332973244664	0.000421363966923145	0.0118671287426804	0.280059771376598
CD14	2.78430663333333	2.86484663888889	5.20287905764583	0.000421635102888163	0.0118671287426804	0.279412534555819
HOXB4	3.79278950833333	-1.21087426111111	5.20272088586743	0.000421730306803361	0.0118671287426804	0.279185368710228
CYSLTR1	2.68185521916667	-0.475573220555556	5.20247410083341	0.000421878893171201	0.0118671287426804	0.278830929113886
DAP3	1.31350181	1.37343628	5.20078699113336	0.000422896184054368	0.0118774713198926	0.276407604965812
FRAT2	1.78475142666667	0.0295063711111111	5.19685858473508	0.000425275116072397	0.0119259665985701	0.270763246688658
PPCS	1.60849125866667	1.02976343044444	5.19554728444845	0.000426072387357795	0.0119300268460183	0.26887863642144
CLEC12A	4.38588363166667	-1.78101707888889	5.19231103395525	0.000428046882476806	0.0119498648125955	0.264226347174973
RFX5	1.98134707333333	1.17431545388889	5.19201717031044	0.000428226658337724	0.0119498648125955	0.263803822509018
ALDH3B1	1.95023805416667	1.53030510944444	5.19112622283704	0.000428772203945715	0.0119498648125955	0.262522714640357
CXXC5	2.98606411333333	1.52464812888889	5.19011032942668	0.000429395164180443	0.0119498648125955	0.26106179670334
CELF2	-1.63002886666667	2.34999168888889	-5.18397586577134	0.000433177545715433	0.0120368058447735	0.252236699153316
SPCS2	1.34185931666667	2.50500871111111	5.18046044453423	0.00043536113667584	0.0120707195017362	0.247176784823207
CCDC178	-2.38110718333333	-2.54746292222222	-5.17812607563521	0.000436817626465528	0.0120707195017362	0.243815770882594
TTYH3	2.07807888333333	2.65292938888889	5.1777995119728	0.000437021795644321	0.0120707195017362	0.243345519491718
MCF2	-3.37857045	-3.97059303333333	-5.17777241827239	0.000437038739343108	0.0120707195017362	0.243306503853512
EPSTI1	2.97506369	1.78162725333333	5.17651519564153	0.000437825747375699	0.0120742171418058	0.241495946804319
SAMSN1	3.68087487	-1.26767285333333	5.17463983135959	0.000439002524775901	0.0120884369924738	0.238794739410931
DOK3	2.49645820166667	-0.698688398888889	5.16996825468987	0.000441948644409598	0.0121146228895506	0.232063628453543
P4HA2	3.39348360166667	0.274179967777778	5.16995510184796	0.000441956969020923	0.0121146228895506	0.232044672271834
CSRNP1	-2.3817848675	0.262771155	-5.16957995843654	0.000442194472995853	0.0121146228895506	0.231503995719691
ARX	-6.68417801666667	-0.134331244444445	-5.1684304789739	0.000442923061135446	0.0121146228895506	0.229847171000684
NBPF11	-1.64021722666667	-0.719695041111111	-5.16546314783011	0.000444809823219424	0.0121146228895506	0.225569215905209
HCLS1	2.74598183666667	0.554874357777778	5.16442790038804	0.000445470101605697	0.0121146228895506	0.22407639890261
IRX3	4.49424204666667	-0.991679302222222	5.16357241444279	0.000446016519778989	0.0121146228895506	0.222842672583681
GPI	1.65975541666667	2.93581177777778	5.16271542861181	0.000446564614934223	0.0121146228895506	0.221606671004626
GAB1	-2.06546183666667	0.742965608888889	-5.16188927004639	0.000447093676331162	0.0121146228895506	0.220415024215142
RNPEP	1.16838392733333	0.660701649222222	5.16179665423918	0.000447153028096701	0.0121146228895506	0.220281429153127
SSBP2	-1.36478403333333	4.42314234444444	-5.16165803646996	0.000447241875434622	0.0121146228895506	0.220081475419276
CALR	1.74407593333334	4.57543098888889	5.15850719903922	0.00044926651278967	0.012151462899181	0.215535654466029
SLC27A4	1.92478565833333	-0.745632661111111	5.15557127613791	0.000451161878274499	0.0121678439240417	0.211298531805194
PMPCB	-1.49260947	0.922210686666667	-5.15550751115601	0.000451203138290322	0.0121678439240417	0.211206491588322
RAB15	2.043832635	-0.731952943333333	5.15053168421736	0.00045443529609049	0.0122369586947253	0.204022322427988
RABIF	1.75700109166667	-0.854582838888889	5.14889836507623	0.000455501646309385	0.0122476354428247	0.201663288114763
PLEK2	3.23800497666667	-2.29206031555556	5.14692103959455	0.000456796171667749	0.0122504291646362	0.198806853187041
MASP2	-1.58206932333333	-0.642247775555556	-5.14669323595801	0.000456945563896408	0.0122504291646362	0.198477730755045
F8A1	1.64439283	1.03711659	5.14186995193282	0.000460120941679943	0.0123174982396429	0.191507363282865
CLDN1	4.47857284666667	0.404841731111111	5.14066224940658	0.000460919713875628	0.0123208421761725	0.189761495817297
ABHD15	1.55604014666667	-1.10785606888889	5.13693376997797	0.000463395094214164	0.0123689283249807	0.184370160731214
ING2	-1.99480328833333	0.970426041111111	-5.13393876803743	0.000465393807671991	0.01240416964938	0.180037886798036
CLIP4	-1.3584238625	-0.230896420666667	-5.1309464603515	0.00046739993300993	0.0124395056406893	0.17570814173902
MECP2	-1.3016062	1.88646856666667	-5.12857822818064	0.000468994216620219	0.0124637939777385	0.172280438559993
USP49	-1.23276988333333	-3.30575635555556	-5.125285308296	0.000471220667773723	0.0125047876481491	0.167512948628493
NR4A2	-3.85683370833333	2.96654789444444	-5.12225461421268	0.000473279809693618	0.0125255124825581	0.16312364603403
MFHAS1	1.43362600933333	-0.668007793777778	5.12211961940752	0.000473371752649728	0.0125255124825581	0.162928102733558
JMJD1C	-1.13320378333333	1.59968417777778	-5.12052027241165	0.000474462498877151	0.0125362316899853	0.160611197473092
NCLN	1.53638252083333	-0.601199419444444	5.11854573134771	0.000475812833932911	0.0125397562108358	0.157750226034016
EVA1B	-1.86859693333333	-3.83746045555556	-5.11831986882467	0.000475967556897836	0.0125397562108358	0.157422929154166
DNPH1	1.87193442333333	2.04562824222222	5.11195389546269	0.000480350650764043	0.0126370234511795	0.148194808780873
ARHGAP11A	3.58994708833333	-1.43101544111111	5.10916463783955	0.000482284686838571	0.0126586588812616	0.144149549996863
ITGA4	2.274411311	-1.67543478133333	5.10877184308353	0.000482557713861263	0.0126586588812616	0.143579784619995
PYCARD	1.73694166866667	1.26171706044444	5.1063423036946	0.000484250134521967	0.0126848559593118	0.140055112061815
PCDH11X	-3.70156621333333	-0.859950375555556	-5.10331778952302	0.000486365887859659	0.0127220513499657	0.135666017045505
WNT4	-3.43776566666667	-3.73567027777778	-5.09953525934767	0.000489025818156096	0.0127733543702372	0.130174945476587
MAP3K5	-1.85982037	2.05204677	-5.09613058401796	0.000491433336601172	0.0128179274271267	0.125230537042436
MPL	-1.29516628833333	-1.11038035888889	-5.09509172446991	0.000492170456779536	0.0128188669968049	0.123721510851665
FHDC1	3.04671791666667	-3.58068898888889	5.09143265961907	0.000494776164267696	0.0128684031116224	0.118405117392126
PCK2	1.940040974	-0.864679550666667	5.09017703469145	0.000495673720007505	0.0128734350804222	0.116580302130352
YTHDC1	-1.75410218333333	-4.79793275555556	-5.08675377196173	0.000498129616234309	0.0129119439730177	0.111604011228913
ZC2HC1A	-1.9581940075	-0.73959542	-5.08474034557341	0.000499580148318397	0.0129119439730177	0.108676321507842
CASD1	-1.22187391483333	0.169442701777778	-5.08348777452765	0.000500484815165158	0.0129119439730177	0.106854667124605
ANKRD37	-2.74478197833333	0.369663881111111	-5.08326945963659	0.000500642671757302	0.0129119439730177	0.106537140285267
SOX9	5.40910676233333	-1.06942902511111	5.08320762501843	0.000500687392084312	0.0129119439730177	0.106447203960174
TXNDC9	1.43281078416667	0.547307809444444	5.08171260134373	0.000501769930830151	0.0129155497325431	0.104272566116757
TNFRSF21	2.65771661166667	1.27959400777778	5.08106451526251	0.000502239983583359	0.0129155497325431	0.103329764513232
PLXNA2	-2.34512535666667	-1.42358186444444	-5.07985564819894	0.000503118025425474	0.0129199578326957	0.101570997165033
KIAA1328	-1.78952083716667	-0.191949574777778	-5.0765952146745	0.000505494380787922	0.012962775958382	0.096826318398608
CRCT1	-1.37448165	-3.3073503	-5.07490789484863	0.000506728885785757	0.0129762338203176	0.0943702450816488
HLA-DMA	3.17085659633333	2.13628697755556	5.07158513619006	0.000509169368040939	0.0130204933220427	0.0895323489636199
RHOF	1.83843992833333	0.268349652222222	5.06785886548528	0.000511921170073791	0.0130725791531134	0.0841049441975512
SLC27A6	-2.42777936166667	0.360789825555555	-5.06574424603683	0.000513489854033965	0.0130943493600516	0.0810240087484022
GAA	2.15737931333333	1.00391908555556	5.05974670835987	0.000517967006409146	0.0131747764150476	0.0722820778127788
ADAM28	3.24928634333333	-2.49645677111111	5.0595895340744	0.000518084896216321	0.0131747764150476	0.0720529090526876
RNF181	1.251225	2.70268503333333	5.0585242705579	0.000518884661558372	0.0131767877110184	0.0704995971198432
CD84	3.23568712516667	0.441908112444444	5.05668490400425	0.000520268705559009	0.013193610280778	0.0678171218381127
ZNF292	-1.15936453	0.812407913333333	-5.05233765641519	0.00052355552519422	0.0132310397954508	0.0614751844013872
GNG5	1.89843861666667	2.03083874444444	5.05182698990093	0.000523943078147293	0.0132310397954508	0.0607300151074046
TNFAIP8	3.05483458166667	0.900717494444444	5.05175672174612	0.000523996429755641	0.0132310397954508	0.0606274760621437
CLCN5	-1.7222423605	-0.799472640666667	-5.05054367665364	0.000524918358687722	0.0132310397954508	0.058857217464829
OXLD1	1.66241694	-0.65699784	5.04995960309755	0.000525362879648725	0.0132310397954508	0.0580047692943095
SH3BP1	1.47104965266667	0.751644663444444	5.0483039635642	0.000526625124866781	0.0132445856713401	0.0555881017653901
OSMR	1.70950223333333	2.36046505555556	5.0442771107465	0.000529708706655669	0.0132900471412856	0.0497085338004286
ANAPC15	1.35784117333333	1.28366704222222	5.04404572285597	0.000529886478122796	0.0132900471412856	0.0493706117188637
GREB1L	-2.67648698833333	-1.74011707555556	-5.04253687100281	0.000531047268019092	0.0133009154088508	0.0471668639549776
GPR141	2.90930001666666	-3.72982975555556	5.03739054021274	0.000535026921992914	0.0133532970684617	0.0396478070437949
SLC39A7	1.71006918666667	1.57957903777778	5.03733980421608	0.000535066314341398	0.0133532970684617	0.0395736590750602
HCST	2.138628305	0.702524703333333	5.03700077945431	0.000535329618857056	0.0133532970684617	0.0390781823220498
FGF2	-3.13489626666667	-3.78640176111111	-5.03597264829076	0.00053612896650036	0.0133550163807801	0.0375754858850517
TMEM244	1.33361488333333	-3.40869294444444	5.03290108077786	0.000538524641659568	0.0133763484756862	0.0330851859887336
PARP15	3.1371003	-2.88563533333333	5.03273018139972	0.000538658270369836	0.0133763484756862	0.0328353074596999
IFI27	3.37526986333333	2.88713932888889	5.03206324914498	0.000539180093337385	0.0133763484756862	0.0318601178067537
OXER1	-1.35143103666667	-1.74031203777778	-5.03041884740057	0.000540469019202932	0.0133808977505186	0.0294553816274314
ZNF677	-1.40007423	-1.76844007333333	-5.02946309055526	0.000541219678988588	0.0133808977505186	0.0280575155174612
TRPT1	1.446855215	1.147518895	5.02814985568019	0.000542252922100768	0.0133808977505186	0.0261365846477624
RRP36	1.41099864333333	0.712342468888889	5.02810174722367	0.00054229081345079	0.0133808977505186	0.0260662091551573
PTGER4	2.23042879916667	-1.76164223388889	5.02644152484918	0.000543600178075633	0.0133826010569654	0.0236373361882043
NFKBIE	2.3453792225	-0.954153485	5.02559958644818	0.000544265478273957	0.0133826010569654	0.0224054367440285
ART4	-1.88978725	-4.40914873333333	-5.02523273992298	0.000544555632595837	0.0133826010569654	0.0218686440525806
CAPN1	1.71651616666667	2.71556067777778	5.0234272702918	0.000545986063973096	0.0133940373229332	0.0192264706037015
URM1	1.11928414666667	1.34979025111111	5.02251639481248	0.000546709252013102	0.0133940373229332	0.0178932827551508
BHLHA15	1.74171495116667	-0.0562008325555555	5.02112435417226	0.000547816437620877	0.0133940373229332	0.0158556020956837
STYK1	2.98595826666667	-3.72948935555556	5.02095511336475	0.000547951209667144	0.0133940373229332	0.0156078459362901
KYNU	4.32170762666667	-2.35503591555556	5.01676138737274	0.000551302148728889	0.0134285104307322	0.0094671491150331
RASL11B	-3.16715755333333	-0.560742002222222	-5.01654237118959	0.000551477750899197	0.0134285104307322	0.00914637956715225
GPR132	2.94800138333333	-3.39679797777778	5.01612471249449	0.000551812785699832	0.0134285104307322	0.00853465942622211
TP53I3	1.683138872	-0.234703517	5.01551873740242	0.000552299269520379	0.0134285104307322	0.00764707625641758
ASXL3	-4.23181626333333	-3.20743781222222	-5.01074110133682	0.000556150891293674	0.0135011732637217	0.00064723083118956
CDAN1	-1.57822140333333	-0.499672302222222	-5.0099830615911	0.000556764637981084	0.0135011732637217	-0.000463712306413733
FAM184A	-2.5022904	-3.73135656666667	-5.00905251282294	0.000557519045705026	0.0135015605717493	-0.00182759477400918
CCNDBP1	1.10725068833333	0.702748932222222	5.00419537543515	0.000561474548688585	0.0135520620861898	-0.00894871375885486
PAQR4	3.29508636666667	-3.55459792222222	5.00378024810266	0.00056181400301334	0.0135520620861898	-0.00955750388106846
TIGD7	-1.32134962833333	0.365356447777778	-5.00376314264409	0.000561827995041124	0.0135520620861898	-0.00958258983932847
ARHGAP27	2.20673365166667	-0.826000832222222	5.00136684862574	0.000563791812671543	0.0135639817523026	-0.013097306011459
ASCL2	1.425521544	1.05304793033333	5.00092182167945	0.000564157328797893	0.0135639817523026	-0.0137501362174604
CNIH1	1.37510220333333	1.41263304888889	5.00030912644207	0.000564660970800718	0.0135639817523026	-0.0146489757689583
GFRA3	-2.137566	-3.0355698	-4.99954526204284	0.000565289547979359	0.0135639817523026	-0.0157696640460783
AOX1	-3.0169690275	0.033315315	-4.99604847688575	0.000568176575424315	0.0135912363172781	-0.0209010312210776
P2RY6	2.66341817166667	-1.08531391888889	4.99527483303855	0.000568817438361508	0.0135912363172781	-0.0220365674290388
UQCRQ	1.82452121666667	2.55471527777778	4.99488438454488	0.000569141166996723	0.0135912363172781	-0.0226096929688318
ABITRAM	1.25565846666667	0.335654467777778	4.99457386548118	0.000569398764987697	0.0135912363172781	-0.0230655094173944
LTB	4.68995608833333	-0.964970874444444	4.99278283936025	0.00057088698238346	0.0136089929411984	-0.0256948736588312
CD200R1	1.92287815	-1.22270016666667	4.98967493484483	0.000573479298841256	0.0136385896643917	-0.03025867024395
SLC50A1	2.46282087	1.40554482666667	4.98950619682242	0.000573620403189523	0.0136385896643917	-0.0305064951599121
LMNB2	1.66063308666667	0.961386037777778	4.98666363480894	0.000576003028506713	0.0136774537314503	-0.0346820038967497
DENND4A	-1.55939404533333	-1.46813656822222	-4.98327390341658	0.000578858110183606	0.0137112864376271	-0.0396628628867344
GNL2	1.41057695	2.78107493333333	4.98319156570149	0.000578927648755641	0.0137112864376271	-0.0397838712717187
TNFSF8	2.73970079166667	-0.405637572222222	4.98206701947392	0.000579878280981881	0.0137160342683994	-0.0414366737910701
STAB1	2.7269156825	0.135788655	4.98025399032528	0.000581414431475403	0.0137210378411193	-0.0441017776891117
BLID	-2.99931286666667	-3.73321784444444	-4.98004628002707	0.000581590698253525	0.0137210378411193	-0.0444071379907545
ZWINT	2.422847805	-0.025853935	4.97897076056804	0.000582504316794289	0.0137248826395191	-0.0459883915298001
ANK2	-4.07382700916667	0.0445121272222222	-4.97248804638721	0.000588043720291668	0.0138375693459625	-0.0555231354569505
SPC24	5.29838821	-1.95747319333333	4.9709811544862	0.000589339379721531	0.0138446045469336	-0.0577403754724211
PER1	-2.340197715	1.34212132333333	-4.97038003584018	0.000589857084995695	0.0138446045469336	-0.0586249570062298
P2RY1	-2.1726071355	-1.16471462366667	-4.96810881696877	0.000591817527924105	0.0138539983622039	-0.0619676828999927
TRIM59	1.963768367	-1.67580308866667	4.96772130410187	0.000592152710544709	0.0138539983622039	-0.0625380930329795
OCIAD2	2.41565972666667	0.772168841111111	4.96728487255359	0.000592530448438166	0.0138539983622039	-0.063180537545394
FOXO1	-2.01068046666667	2.22757792222222	-4.96640397875115	0.000593293658639272	0.0138541267618907	-0.0644773358332591
CARS1	1.47241672166667	0.715401547777778	4.95965654114196	0.000599174584787164	0.0139580044788218	-0.0744143943996685
UNC93B1	1.7907279705	-0.283414083	4.95920072514792	0.000599574101765667	0.0139580044788218	-0.0750859300231852
VAMP8	1.56570846666667	2.87668217777778	4.95774979256283	0.000600847719984743	0.0139580044788218	-0.0772237405058736
GPATCH4	1.4500261475	0.136911786	4.95749076639644	0.000601075394897414	0.0139580044788218	-0.077605424272134
EIF5	-2.06790343	-0.341447153333333	-4.95607154288499	0.000602324477987007	0.0139580044788218	-0.0796968777977964
ZMPSTE24	1.33011358333333	1.78768360555556	4.95570547236622	0.000602647112208452	0.0139580044788218	-0.0802363908106436
GLRX2	1.56281135316667	-0.0850442212222222	4.95476466797841	0.000603477131368938	0.0139580044788218	-0.0816230367871045
PRXL2B	2.28773435166667	0.0332465677777778	4.95434321490414	0.000603849351495735	0.0139580044788218	-0.0822442573305517
HM13	1.43493573333333	3.14162392222222	4.95333961464411	0.000604736700827115	0.0139608659569734	-0.0837236690786458
FBXL6	1.94771083333333	0.453797555555556	4.95101703558036	0.000606795587787804	0.0139857861456583	-0.0871479770216341
ATP6V1C2	1.14908925	2.9078527	4.95039755782733	0.000607345996480679	0.0139857861456583	-0.0880614452880755
GALE	1.68906776166667	-1.46715439222222	4.94914493992033	0.000608460581582244	0.0139860682246352	-0.089908705175417
ARGFX	-1.48675061533333	0.732779823111111	-4.94866510868623	0.000608888115664494	0.0139860682246352	-0.0906163843576939
LGALS3BP	1.6007581	4.39046	4.94493251442028	0.0006122248585974	0.0140295616466152	-0.0961225887342945
SHPRH	-1.34008054583333	1.66027443611111	-4.94388355863029	0.000613166078375634	0.0140295616466152	-0.0976703535688861
MIF	1.80871965	4.31004206666667	4.9429518210419	0.000614003414175785	0.0140295616466152	-0.0990452988161827
FAM90A1	-2.00323579666667	-1.49503149777778	-4.94246850134257	0.000614438245456104	0.0140295616466152	-0.0997585749820962
SNX6	1.211611411	1.75361356533333	4.93984386095628	0.000616805316744357	0.0140295616466152	-0.103632596543312
PIK3R3	2.42471093	0.691869186666667	4.93980553516878	0.000616839953427944	0.0140295616466152	-0.103689173870841
PARP1	1.49463598	2.04106389	4.93957890188647	0.000617044814225032	0.0140295616466152	-0.104023739183435
FAM72A	2.65228304333333	-2.05096543777778	4.93928050687174	0.000617314653388455	0.0140295616466152	-0.104464253917675
RASGRF2	-2.0562107	1.22611543333333	-4.93857728026351	0.000617951080679528	0.0140295616466152	-0.105502466768669
PTPN18	1.433538825	2.57191333333333	4.93802129117585	0.000618454752087721	0.0140295616466152	-0.106323357432696
LRRC49	-1.46561991216667	0.350634058555556	-4.93489663186747	0.000621293546619834	0.0140764946795503	-0.110937631407048
FHL2	-2.26378243333333	3.20673274444444	-4.93150934674016	0.00062438665282464	0.0141048720510363	-0.115941395942048
UBE2N	-1.08766461333333	0.743219691111111	-4.93080571801378	0.000625031231413502	0.0141048720510363	-0.116981027238091
PSMD1	1.67765903666667	1.44727087111111	4.92999053303508	0.00062577889205285	0.0141048720510363	-0.118185579383929
SEC23B	1.44416825	2.32257058333333	4.92819966861607	0.000627424766408764	0.0141048720510363	-0.12083218895769
FCER1G	3.01857042	2.47050889333333	4.92747612205849	0.000628091043353623	0.0141048720510363	-0.121901611523714
CD74	2.63224758333333	5.37585652222222	4.92702390961683	0.000628507845915378	0.0141048720510363	-0.122570034555827
AMER1	-1.79605535133333	-1.78248233288889	-4.92656244943285	0.000628933476311273	0.0141048720510363	-0.123252158610923
TUBG1	1.713701215	2.09830918333333	4.92610269538539	0.00062935783887436	0.0141048720510363	-0.123931792596258
CDKL3	-1.39860097	-2.09380589333333	-4.9255322007114	0.000629884842105639	0.0141048720510363	-0.124775173821893
ADCY5	-1.47942995	-1.55194106666667	-4.92512600089556	0.000630260362376757	0.0141048720510363	-0.125375702397116
C3	3.26103561666667	4.53904466111111	4.92406376857237	0.00063124349561921	0.0141096040023247	-0.126946231432366
HLA-F	1.53567766666667	5.43737561111111	4.9217400609417	0.000633399877354698	0.0141141243384687	-0.130382466512899
UAP1L1	2.69936596083333	-2.05569635944444	4.92133657095516	0.000633775112875459	0.0141141243384687	-0.130979219328875
LY6E	2.36879035	4.67801553333333	4.92084608682686	0.000634231570141861	0.0141141243384687	-0.131704667595935
ADAM10	1.27389294816667	0.475256499777778	4.91998143125011	0.000635037095380443	0.0141141243384687	-0.132983620658678
SAMHD1	1.89245260833333	3.83403247222222	4.91941363477634	0.000635566656157436	0.0141141243384687	-0.133823536604675
MAST4	-0.945717366666666	1.95460255555556	-4.9188665343418	0.00063607736025477	0.0141141243384687	-0.13463288376262
SLC28A2	2.687255295	-2.02296993666667	4.91634859114326	0.000638433445363755	0.0141404319001538	-0.13835835718857
PRMT9	-2.02542211	0.816856393333333	-4.91525386237694	0.00063946070506254	0.0141404319001538	-0.139978382903756
RETSAT	1.43636482833333	0.0942472855555556	4.91512356654132	0.0006395830880238	0.0141404319001538	-0.140171212183503
PSMD14	1.91715872	0.00155186499999999	4.91289286991143	0.000641682194383773	0.0141663061388223	-0.143472893165294
LCOR	-1.09957198916667	-1.22725561611111	-4.91223465327715	0.000642302985620414	0.0141663061388223	-0.144447270674609
LAIR1	2.85666490583333	0.863662420555556	4.90856981423573	0.000645771180254381	0.0142256388671941	-0.149873632379692
TXNDC8	-1.754002	-4.89362486666667	-4.90711444174534	0.000647153998341817	0.0142271575932217	-0.152029097416619
COX5A	2.69923345583333	0.799443205555556	4.90670875329443	0.000647540024755499	0.0142271575932217	-0.152629995085404
PRSS16	1.42815600583333	0.184317487222222	4.90583947141562	0.000648368003354463	0.0142271575932217	-0.153917641495282
PPARGC1B	2.99341600583333	-0.736979546111111	4.90424657608731	0.000649888145339119	0.0142271575932217	-0.156277454164186
CHIC1	-1.04922413333333	0.0451623544444444	-4.90248614659363	0.000651572592891113	0.0142271575932217	-0.158885906174953
FAM189A2	-2.554512707	-1.12189417266667	-4.90230981076232	0.000651741574285065	0.0142271575932217	-0.15914721102522
ADAMTS1	-3.49557063166667	2.57065111222222	-4.90215267980667	0.000651892191164322	0.0142271575932217	-0.159380060896418
ACP2	2.00787164166667	0.470152537777778	4.90111058982567	0.000652892019903848	0.0142271575932217	-0.160924411478274
GATAD2A	1.31454200916667	0.646742239444444	4.90048982679945	0.000653488385531434	0.0142271575932217	-0.161844443947002
PRSS48	-1.55602441666667	-3.99431471111111	-4.90018008887112	0.000653786167298324	0.0142271575932217	-0.162303527993084
HLA-B	1.309471725	5.29024526666667	4.89954265663021	0.000654399449567899	0.0142271575932217	-0.163248355875987
LAT2	2.39407936166667	-0.250958825555556	4.89751932688828	0.000656350190896855	0.0142430140328567	-0.166247821853901
PARP9	2.08953157166667	1.50352583611111	4.89712178031953	0.000656734203672707	0.0142430140328567	-0.166837233331251
LILRA4	3.10337272	1.71648447666667	4.89601787191138	0.000657801788434452	0.0142430140328567	-0.168474037314382
NR1H3	1.98616155933333	-0.614099127111111	4.89556040825615	0.000658244741728502	0.0142430140328567	-0.169152388510078
ZNF345	-1.17464165683333	0.588048271444444	-4.89451030748902	0.000659262737837217	0.0142481795491911	-0.170709652181425
NPL	3.15983675666667	0.279050821111111	4.89250301503242	0.000661213336658666	0.014264777195958	-0.173686859642313
SH3BP5L	1.24960198166667	-0.294596722222222	4.89211503635112	0.000661591066625048	0.014264777195958	-0.174262377755996
ZNF839	-1.42669002	-1.51635959333333	-4.88978226355601	0.000663867074538669	0.0142969912731037	-0.177723232782648
IGSF10	-4.39518153333333	-1.29037182222222	-4.88737911864353	0.00066622047603267	0.0143032960344227	-0.181289345237147
GTF3A	1.67972421666667	2.25064881111111	4.88722911936972	0.00066636766511136	0.0143032960344227	-0.181511963267843
DUXA	-1.83406448333333	-4.92021435555556	-4.88708747809822	0.000666506684605564	0.0143032960344227	-0.181722180060039
NDUFA8	2.01976347333333	1.76360575888889	4.88583620145873	0.000667736144411839	0.0143091300977143	-0.18357939225443
COX6A1	1.3808985	2.69206906666667	4.88463281313766	0.000668920832411228	0.0143091300977143	-0.185365747792167
CD9	2.52650076666667	3.60852721111111	4.88421058382571	0.000669337031388209	0.0143091300977143	-0.185992572617894
CDK16	1.28797453166667	1.03349315611111	4.88363082834651	0.000669908956663936	0.0143091300977143	-0.186853298123969
ZNHIT1	1.54226195	2.77063263333333	4.88013986197259	0.000673363808180984	0.014361589658057	-0.192037176908715
CCDC6	1.54563750833333	2.74774688888889	4.87956363718143	0.000673935896226914	0.014361589658057	-0.192893012539016
UHRF1BP1	1.280716865	-0.547588656666667	4.87727370221278	0.000676214518951282	0.0143933716699712	-0.196294621951965
FBXW9	1.48477795	-2.83876926666667	4.87538816909408	0.000678096904154758	0.0144166555762391	-0.199096098698921
ZNF48	1.26594397633333	-0.558529682444444	4.87049662558391	0.000683006376943782	0.0145041679396517	-0.206366314499716
BEND5	-3.05858210666667	-1.08657629777778	-4.86964605330159	0.000683863927835139	0.0145055313880947	-0.207630871405176
PIK3R5	2.95133224666667	1.16287337444444	4.86813461887331	0.000685390596474579	0.0145100734353966	-0.209878208258815
CAMK1G	-4.8284204	-2.43192496666667	-4.86719626794663	0.000686340233161479	0.0145100734353966	-0.211273605215435
PHF14	-1.49902774666667	0.261558048888889	-4.86707916299385	0.000686458844980204	0.0145100734353966	-0.211447758169399
RAD9B	-2.42929866666667	-4.22780054444444	-4.86467547144556	0.000688898300394237	0.0145448227764529	-0.215022868693477
LBHD1	1.79610569333333	1.51086065222222	4.86078935556461	0.000692861806315874	0.0146116323721793	-0.220804681681103
SH3TC1	2.10667470566667	-1.19430606288889	4.85962535111394	0.000694053717118341	0.0146199057186541	-0.222536942649508
ASB6	1.11302121166667	-0.657884225555556	4.85795033717288	0.000695772725817313	0.0146392503093714	-0.225030039403848
SLC25A2	-1.48838655	-3.5360428	-4.85495138089709	0.000698861797865674	0.0146873438070988	-0.229494745960939
RAB3IP	2.14029429166667	-1.21222653888889	4.85086903936206	0.000703090325748926	0.0147592462870188	-0.235574509421601
KRTAP19-5	1.47946531966667	0.834115236777778	4.8492255189542	0.000704800391902116	0.0147629966584841	-0.238022881091953
PLPPR4	2.54846066	-1.300355995	4.8486555087494	0.000705394516623045	0.0147629966584841	-0.238872126365004
MYCBPAP	-1.2858489	-3.9860433	-4.84779988937459	0.000706287335567924	0.0147629966584841	-0.240146985485115
SLC22A18	1.99864675166667	-0.572168032222222	4.84759750836169	0.000706498691543073	0.0147629966584841	-0.240448545954636
ZDBF2	-2.93811679	-1.80606603666667	-4.84626539077841	0.000707891567649143	0.0147711083239557	-0.242433637995478
ACACB	-1.491592175	0.453183016666667	-4.84551205678685	0.000708680556918739	0.0147711083239557	-0.243556357046091
PDXDC1	0.966396346666667	1.33704138111111	4.84491122683949	0.000709310495976432	0.0147711083239557	-0.244451855004939
EPHA2	1.99693249	-0.0964625733333333	4.83741606022902	0.00071721914290262	0.0149188109315489	-0.255627448496324
UGGT1	1.58269548666667	-0.140922865555556	4.83660498184353	0.000718080583493842	0.0149197561234107	-0.256837302184647
LRRC2	-2.37259699566667	-1.74517203477778	-4.83569037140008	0.0007190533076631	0.0149230087143157	-0.258201708448764
TRPM2	2.10976713333333	-4.23759627777778	4.83408580309404	0.000720763223459278	0.0149415360291717	-0.260595688478067
HEXA	1.42899448	1.64168410666667	4.83149508325033	0.00072353318893817	0.0149657082574531	-0.264461796057944
CEACAM21	2.12911942583333	-1.50433348277778	4.83146418539698	0.000723566292911209	0.0149657082574531	-0.264507910689536
FAM184B	-1.90745321666667	-1.45098379444444	-4.83061297208533	0.00072447891821606	0.0149676525883191	-0.265778391183312
NTN1	2.861362125	-1.34310695	4.82815885962528	0.000727116958812246	0.0150051991816288	-0.269441888086953
CAPS2	-2.64740821666667	-4.21105714444444	-4.82541089819025	0.000730083023895334	0.0150494227834299	-0.273545109121625
RFTN2	-3.81166445	0.2941953	-4.82226656368317	0.000733492745251037	0.0150970094637792	-0.27824157137691
ST3GAL1	1.34412846	0.957078196666667	4.82176063651849	0.000734042956316984	0.0150970094637792	-0.278997375464177
MOB3B	-2.71730075883333	1.22977134411111	-4.82082300953003	0.000735063817009989	0.015101018910349	-0.280398196407138
IL18R1	1.94914386083333	-2.88070777711111	4.8189006651515	0.000737161542005239	0.0151271174343701	-0.283270601535662
UHRF1	3.35494752166667	-2.76756301888889	4.81546553628256	0.00074092596550492	0.0151750988333459	-0.288404810950097
ZFP28	-1.8618867	-3.14476723333333	-4.81525289594481	0.000741159661899908	0.0151750988333459	-0.288722685072194
EIF4G1	1.5340646	1.49048921666667	4.81302495729599	0.000743612942599691	0.0152082987052492	-0.292053615541772
EGR3	-4.14982652666667	0.468722648888889	-4.81155056049951	0.000745241221459712	0.0152122501046335	-0.294258352693975
CCDC88C	1.57503145966667	0.387366017777778	4.81134354865523	0.000745470142952946	0.0152122501046335	-0.294567933483968
PLEKHB1	2.98531871516667	-1.71741392322222	4.81031280400921	0.000746611094875271	0.0152185476685613	-0.296109480107195
NR2F6	2.25991885	2.02362738333333	4.80792904092303	0.000749256862122667	0.015227732364239	-0.299675161115274
P2RY8	2.0680362	-2.223937	4.8077505329468	0.000749455391848149	0.015227732364239	-0.299942211005423
BBS7	-1.42898591333333	-0.900952228888889	-4.80710284866373	0.000750176192130737	0.015227732364239	-0.300911193628526
MRPS10	1.140084585	0.794818455	4.80690810158439	0.00075039306826621	0.015227732364239	-0.301202561583748
PCDHGB7	-1.64162157916667	-1.10934026944444	-4.80481157303503	0.000752732059215238	0.0152582627169528	-0.304339609208519
POMGNT1	1.175135845	0.70844738	4.80395840501422	0.000753686117886777	0.0152606832551958	-0.305616396659034
ADTRP	3.14326626666667	-3.59885195555556	4.7991466135061	0.000759091097864522	0.0153531212758351	-0.3128193918041
ETV7	3.04084483333333	-1.32399404444444	4.79826593186964	0.000760084810428188	0.0153562327888055	-0.314138098076448
ASPM	3.84655415416667	-2.28450929722222	4.79691570336766	0.00076161102538572	0.0153665045789453	-0.316160113710612
ARHGAP9	3.17374417166667	-2.50842935222222	4.79632998465798	0.000762274100476013	0.0153665045789453	-0.317037332796335
NDUFAF5	1.161322285	-0.0899199433333333	4.79191113661391	0.000767296411165069	0.0154507131957512	-0.323656995929896
EML4	1.23405171666667	3.22441166111111	4.79012023170253	0.000769341917991849	0.015474859877407	-0.326340690534988
SERPINB9	1.99941372833333	-2.01631498111111	4.78790139953227	0.00077188424628535	0.0155049893111223	-0.329666300615956
DNMT1	2.114666435	-0.0484873433333333	4.78733397192448	0.000772535838024089	0.0155049893111223	-0.330516884770677
HAVCR1	-1.94431199	-2.01366007	-4.78526480820005	0.000774916879368249	0.0155350145588791	-0.333619003344679
FMN1	2.79474034666667	-1.54273943555556	4.78455874965057	0.000775731147027819	0.0155350145588791	-0.33467768145147
GINS4	2.90087063333333	-1.46606137777778	4.78382119226688	0.000776582714138238	0.0155350528942052	-0.335783668563962
CDK2AP2	2.16460925766667	0.300005961777778	4.78093532381886	0.000779924253087954	0.0155848470420329	-0.34011188186131
ABHD16A	1.591441216	-1.02450222266667	4.77913864009719	0.000782012359352203	0.0155955212846941	-0.34280716472687
MGAT4B	1.785830644	1.08959048533333	4.77900805924931	0.000782164352333433	0.0155955212846941	-0.343003073366351
EZH1	-1.781753366	0.919074156	-4.77657153873659	0.000785006181171784	0.0156034917837508	-0.346659015281443
CEACAM4	-1.78374098333333	-4.31201912222222	-4.77595273356041	0.000785729672256308	0.0156034917837508	-0.347587658147729
FLII	1.444864449	0.927724958666667	4.77575866266593	0.000785956721185298	0.0156034917837508	-0.347878912644025
CTSD	2.20995283333334	4.29543525555556	4.77574074957062	0.00078597768173455	0.0156034917837508	-0.347905796243462
ORMDL2	1.56697905666667	1.71472241444444	4.77496059848368	0.000786891133254615	0.0156046827336523	-0.34907667686732
RPN1	1.63851308333333	3.10965728888889	4.77422757706945	0.000787750432396834	0.0156047983813041	-0.350176905704257
GSS	1.5638197325	-0.120293078333333	4.77205174281751	0.000790306987983073	0.0156257496211721	-0.353443194294226
CTNNAL1	-1.82373747833333	1.71111674777778	-4.77187308011406	0.000790517304724579	0.0156257496211721	-0.353711427862542
CCR2	3.11018095333333	-1.05979803111111	4.76803824134574	0.000795045966961667	0.015691297776605	-0.35946996734818
SLC25A44	1.40832394	0.900674936666667	4.76702319658317	0.000796249277938165	0.015691297776605	-0.360994561774497
PDS5B	-1.79343714666667	-1.22072770111111	-4.76687257726295	0.000796427998645927	0.015691297776605	-0.361220804580051
VAV1	1.709856836	-0.431455876	4.76616663148839	0.000797266223718336	0.015691297776605	-0.36228123890676
LGALS9	2.7931348	3.04786656666667	4.76042524439073	0.000804118409785785	0.0157900826171951	-0.370908386796542
ZNF674	-1.10321858333333	2.52359517777778	-4.76013567526747	0.000804465659201863	0.0157900826171951	-0.371343629656701
CST5	1.29485473333333	4.40322568888889	4.75923197304276	0.000805550399999626	0.0157900826171951	-0.372702037764746
RGS10	1.99793053	0.23866654	4.75834214169389	0.000806620012783157	0.0157900826171951	-0.374039713812707
KCTD14	4.00627931816667	0.683054978777778	4.75772378276279	0.000807364195251997	0.0157900826171951	-0.37496935662699
SCAMP2	1.72029195	1.86246353333333	4.75763837943771	0.000807467033858972	0.0157900826171951	-0.375097756707577
PPIL4	-1.36205178183333	1.62198554544444	-4.75527107669629	0.000810323184539562	0.0158290054552578	-0.378657319955627
TMEM223	1.43785920666667	0.532338877777778	4.75205354831255	0.000814222386947521	0.0158731859225748	-0.383496642322222
AP5B1	2.34396314166667	-1.84535143888889	4.75179489882047	0.000814536700759066	0.0158731859225748	-0.383885730457048
MRPL58	1.40074872666667	1.00407282444444	4.7507666777226	0.000815787484651705	0.0158731859225748	-0.385432588018543
PNPO	1.0979705	1.3667148	4.7499897319586	0.000816733959668462	0.0158731859225748	-0.386601530185661
LSP1	1.68981997	1.94934601	4.7498325215592	0.000816925615463954	0.0158731859225748	-0.386838069600168
TANGO2	1.75505732966667	-0.135338544555556	4.74902996331144	0.000817904763568967	0.015875340442776	-0.388045658957615
IDH2	2.53169650333334	2.49364166555556	4.74690687239714	0.000820501034452422	0.0159088450836989	-0.391240679718831
PROX1	-4.21407659333333	-2.71701976888889	-4.74507158126441	0.000822752432202312	0.0159355990152405	-0.394003129702602
PCDHGB6	-1.92433200533333	-1.46059281488889	-4.74260758163974	0.000825785428100947	0.0159682609146717	-0.397712683545664
GPRASP1	-3.42719293166667	-0.290734121111111	-4.74203546014737	0.000826491367097581	0.0159682609146717	-0.398574141240429
HLA-DRA	2.42985616666667	4.60249607777778	4.74157596709926	0.000827058799288675	0.0159682609146717	-0.399266046445833
SIGLEC1	3.28158663333333	-0.927026577777778	4.74017819374868	0.000828787473065004	0.0159773215395791	-0.401371006890604
NR4A3	-3.317298661	-0.809252279666667	-4.7396372042859	0.000829457564983109	0.0159773215395791	-0.402185781047743
SLC25A5	1.68152988333333	3.79137602222222	4.7390789796346	0.000830149609636851	0.0159773215395791	-0.40302655807562
TSPAN13	1.69098501933333	-0.172291053777778	4.73736412529934	0.000832279402478107	0.015985407521114	-0.405609694912806
ZSWIM5	-2.23653727	-1.42931989333333	-4.73733284229746	0.000832318308909458	0.015985407521114	-0.405656821472038
COL4A6	-2.2498276	-2.38461191666667	-4.734253502512	0.000836157549605357	0.0160422923787874	-0.410296426975297
RNF144A	-1.92266153666667	-1.03153371444444	-4.73244432501029	0.000838421970732004	0.0160623078593906	-0.413022945813058
CD44	2.23632558333333	2.50834455555556	4.73200827722292	0.000838968716736355	0.0160623078593906	-0.413680163288347
CANX	1.07733142833333	2.46039768555556	4.7313169974842	0.000839836267423836	0.0160623078593906	-0.414722127455924
MTFP1	1.59303553266667	-0.472495178222222	4.72771618036482	0.000844370729341717	0.0161321571737554	-0.420150768645025
CYTH4	2.31924825983333	-0.0489539724444445	4.7230004680345	0.00085034860432565	0.0162165615996785	-0.427263129739283
WIPF3	-2.70538250166667	1.49869399888889	-4.72283248188501	0.000850562380993855	0.0162165615996785	-0.427516551259779
ITGB2	3.09285482	2.25740072666667	4.72166982460177	0.000852043529801377	0.0162278790613421	-0.4292706334031
RASEF	3.43020669	-2.87962997333333	4.72053354686577	0.000853493724829318	0.0162303449532615	-0.430985109397604
NAT8	-2.65304415	-3.82143123333333	-4.71909234947829	0.000855336858207118	0.0162303449532615	-0.433159937630022
SSX2IP	2.11482857133333	-1.47148401911111	4.71810783546855	0.000856598378070709	0.0162303449532615	-0.434645786888698
YIPF1	1.20337136083333	0.0344014738888889	4.7175206610194	0.000857351704032853	0.0162303449532615	-0.435532030804849
GFUS	2.666320172	1.79081270933333	4.71751356068852	0.000857360817841728	0.0162303449532615	-0.435542747904831
PPIF	1.74997107833333	0.763012358888889	4.71618523456647	0.000859067639206315	0.0162303449532615	-0.437547827724753
CNTN1	-3.82932841866667	1.10404308755556	-4.71358388069041	0.000862420708376358	0.0162303449532615	-0.441475267326769
TPP1	1.78393976666667	2.86779366111111	4.71354987168779	0.000862464637088952	0.0162303449532615	-0.44152661960341
MS4A14	2.963175073	-2.10313403466667	4.71336230827977	0.000862706951567911	0.0162303449532615	-0.441809836139276
DSP	4.445462875	0.1042076	4.71281335018591	0.00086341657069072	0.0162303449532615	-0.442638780257159
ATP5F1E	1.34254143333333	3.96411335555556	4.71244327984456	0.000863895298226189	0.0162303449532615	-0.443197623197282
TRIM47	1.96352623566667	-0.0984098095555556	4.71238772743367	0.000863967185881236	0.0162303449532615	-0.443281514588326
ZNF707	1.89394998333333	-2.45171004444444	4.71232864329606	0.000864043650755182	0.0162303449532615	-0.443370739845468
LIMD1	1.49533885666667	-0.992762462222222	4.71172471041491	0.000864825655178441	0.0162303449532615	-0.444282791835592
PTPN7	2.518623	-3.09401696666667	4.71067412784318	0.000866187800186939	0.0162303449532615	-0.445869496412453
TXNL4A	1.45631793333333	1.23576531388889	4.71033864695512	0.000866623252493208	0.0162303449532615	-0.446376210468025
OR2A42	-1.59775783333333	-2.17496682222222	-4.7098456635363	0.000867263564829167	0.0162303449532615	-0.447120848100391
BIN2	3.294044225	-1.10557418333333	4.70854180692558	0.000868959508394941	0.0162454556763733	-0.449090459064887
TTC36	-1.11500630066667	0.416144166222222	-4.70783599239068	0.000869879042327374	0.0162460351480222	-0.450156769489684
DBI	1.31711835	2.52461856666667	4.70624374578859	0.000871957222259749	0.0162592568007322	-0.452562527285877
ZP1	-1.35005251666667	-4.80056721111111	-4.70554896831207	0.000872865691560564	0.0162592568007322	-0.453612397392273
TBC1D2	2.804771165	-1.60881089	4.70479799209285	0.000873848777076582	0.0162592568007322	-0.454747268472437
MRPL51	1.16088531666667	3.45789017777778	4.70453094373633	0.000874198647718283	0.0162592568007322	-0.4551508504194
ABCD1	1.247182205	0.30180062	4.70389433827466	0.000875033290960429	0.0162592568007322	-0.456112974852495
CCDC171	-1.53803464	-0.748438961666667	-4.70266644524586	0.000876645557253102	0.0162726775317926	-0.457968901212914
IARS1	1.22945741233333	2.42755677922222	4.70148147303438	0.000878204463643623	0.0162850815550304	-0.459760163769445
PCM1	-1.44405297433333	0.589789200444444	-4.70025112856481	0.000879826181002825	0.0162986240055275	-0.461620231313438
SMARCD2	1.40316470333333	-0.959450831111111	4.69585338592688	0.000885648939499507	0.0163806854888214	-0.468270671194264
SIGLEC12	3.843090995	-3.15863470333333	4.69555326682168	0.000886047798536666	0.0163806854888214	-0.468724626525322
NAP1L5	-2.31740062666667	-1.76658545777778	-4.69349193027085	0.000888792488130427	0.0164021097074888	-0.471842927839477
IL18	4.012676868	1.47730838866667	4.69333575511113	0.000889000805082117	0.0164021097074888	-0.472079208288731
HLA-G	1.72888156666667	4.09277451111111	4.68939462604057	0.000894274976660102	0.0164827859609408	-0.478043002541166
ZNF648	-1.9824833	-4.66343616666667	-4.68705328928384	0.000897423994026573	0.0165023564344883	-0.481587036852808
EVI2B	2.6972095	3.7672616	4.68686385279873	0.000897679294773189	0.0165023564344883	-0.481873818148443
PLEKHA5	-1.59560397916667	0.281135843888889	-4.68640976756201	0.000898291573266661	0.0165023564344883	-0.482561263361677
CD163L1	3.65909197	-3.12852015333333	4.68534513209011	0.000899728846294295	0.0165023564344883	-0.48417314642471
TRIAP1	1.29124793833333	-1.52373100777778	4.68477494411492	0.000900499613687438	0.0165023564344883	-0.485036492612071
C11orf96	-3.45779606	2.66446749333333	-4.68452888129759	0.000900832452802171	0.0165023564344883	-0.485409081627645
TYMSOS	2.04693425	-4.25764223333333	4.68392143932571	0.000901654675019352	0.0165023564344883	-0.486328909923302
ARF5	1.38547356666667	2.81041294444444	4.68101159747688	0.000905604467095448	0.0165331486328603	-0.490735931259294
AOAH	3.2648636275	-2.13935404833333	4.68091013747579	0.000905742519499416	0.0165331486328603	-0.490889617076506
PLCL1	-1.78031424666667	-1.60389441777778	-4.68021158060208	0.000906693624501495	0.0165331486328603	-0.491947792019992
THEM6	3.43882085333333	-0.901791264444444	4.67916734495665	0.000908117361992707	0.0165331486328603	-0.493529734742934
N4BP2L2	-1.48346945	3.69266093333333	-4.67795607802144	0.000909771813054376	0.0165331486328603	-0.495364917745233
MAL2	6.02203843833333	-0.167319441111111	4.67687592287266	0.000911249884282807	0.0165331486328603	-0.497001635034168
LEF1	3.30378062666667	-2.23880634888889	4.67660358364061	0.000911622952935703	0.0165331486328603	-0.497414327054693
TSPAN12	3.25259844333333	-3.06100317111111	4.67652536273502	0.000911730135230744	0.0165331486328603	-0.497532861902363
EFCAB6	-1.58103945833333	-3.38550592222222	-4.67628305658092	0.000912062240604725	0.0165331486328603	-0.497900054877874
IRAK1	1.51792740533333	-0.693450846444444	4.67605166207542	0.000912379510531394	0.0165331486328603	-0.498250720251541
KCNQ3	1.98960613833333	-1.72235837444444	4.67524622547622	0.000913484777316928	0.0165367877905571	-0.499471375197619
RPS4Y1	-1.11998505	-3.82875153333333	-4.67386047447644	0.000915389718586106	0.016554881913579	-0.501571729857909
TBX3	-2.62980617083333	-0.223704092222222	-4.67083829534634	0.000919558865085493	0.0166047456877411	-0.506153358540277
IL4R	2.2598158455	0.239117097	4.66961982611546	0.000921245470725557	0.0166047456877411	-0.508000937294629
EHD4	1.33457120666667	1.50031269777778	4.66929877203082	0.000921690421242764	0.0166047456877411	-0.508487791340951
DCBLD1	2.099242576	-0.712817516	4.66910453862927	0.000921959721253572	0.0166047456877411	-0.50878233879498
POLR3D	-1.447046585	0.77253161	-4.6685797950271	0.000922687684245516	0.0166047456877411	-0.509578119747551
NSDHL	1.30432064333333	-0.325113561111111	4.66682476428552	0.000925126835709794	0.0166322704661926	-0.512239940243952
SLC16A13	1.29008341166667	0.385895411111111	4.66357729980125	0.000929658277615346	0.016684668405913	-0.517166490906662
PSMD2	1.82517711166667	2.06296407111111	4.6634285590085	0.000929866391688108	0.016684668405913	-0.517392174272463
MRPS15	1.47825896666667	2.80216971111111	4.66118045721399	0.00093301791372893	0.0167248034653135	-0.520803596351403
PRELP	-4.69036105	-1.8634027	-4.66016289507722	0.000934448124003174	0.0167340347691225	-0.522347956402131
NDUFB3	1.68831872666667	2.10974439111111	4.65863415480093	0.000936601191454195	0.0167561802197148	-0.524668418258019
CCDC27	-1.63108973333333	-2.55578522222222	-4.65638627941736	0.000939776668195634	0.0167965558174868	-0.528081067790601
FAM222A	-1.47015287	-0.930535955	-4.65570308868056	0.000940744048729489	0.0167974259638379	-0.52911841109433
LCP1	2.98631258333333	1.76219127222222	4.65490566192181	0.000941874523629498	0.0167974965206371	-0.530329294111336
LILRB3	2.751586343	0.401557692	4.65379751297004	0.000943447893415718	0.0167974965206371	-0.532012158853885
CD53	3.09256601166667	1.86163967444444	4.65329451328109	0.000944162983125146	0.0167974965206371	-0.532776086693355
VSIG4	3.0738232	1.4116616	4.65273071699255	0.000944965189244494	0.0167974965206371	-0.533632392803528
NDUFA6	1.43802691666667	2.94892851111111	4.65246642089531	0.000945341496375823	0.0167974965206371	-0.534033827418821
RIPK2	2.122728971	0.575699594	4.64916590252905	0.000950054242914758	0.0168648463858771	-0.539047782101523
NXN	2.3423807	2.84924806666667	4.64813619540524	0.000951529648047682	0.0168746538165895	-0.540612377459794
RTTN	-1.18096856666667	-3.97028514444444	-4.64718800908677	0.000952890400984289	0.0168824109414697	-0.542053241911263
SERPINA1	4.00503631	1.23757187333333	4.64595144974205	0.000954668109858751	0.016885540762403	-0.543932514658596
EGFL8	-1.63296001166667	0.558963358888889	-4.64547645036423	0.000955351917790424	0.016885540762403	-0.544654458571086
CCR1	3.13825034	0.553547226666667	4.64513929579157	0.000955837600584503	0.016885540762403	-0.545166914291688
MON2	-1.64407395916667	-0.476883551111111	-4.6439011995105	0.000957623373628122	0.0169007584588963	-0.54704889181573
MPP6	-1.69694470833333	2.20671112777778	-4.64208102716756	0.000960255148096368	0.0169169278767696	-0.549816063041519
FUT10	-1.75646700833333	-0.232484602222222	-4.64188068483884	0.000960545290960596	0.0169169278767696	-0.550120668853102
DRAP1	1.0169738	1.48265098333333	4.6413493420436	0.000961315251802866	0.0169169278767696	-0.550928564838296
PLA2G1B	-3.23377963666667	-1.75247365444444	-4.63953870840694	0.000963943943911398	0.0169354481537547	-0.553681904785242
LGALS9C	2.29901187933333	1.31821897355556	4.63896984298517	0.000964771403543972	0.0169354481537547	-0.554547048287783
LILRB2	3.196704516	-1.12830912266667	4.6374540120988	0.000966979987237573	0.0169354481537547	-0.556852587955383
MTRNR2L10	-1.49582973333333	-2.37617012222222	-4.63726100097253	0.000967261592183674	0.0169354481537547	-0.55714617684878
LCORL	-1.379744485	0.105519676666667	-4.63456184703456	0.000971208826826861	0.0169354481537547	-0.561252421994772
SHMT2	1.40278466966667	1.16051186844444	4.63440524106377	0.000971438371750265	0.0169354481537547	-0.561490700411134
TARBP1	1.59955988333333	-1.63156281111111	4.63437064833256	0.000971489083758744	0.0169354481537547	-0.561543334268817
CHCHD1	1.68683053	1.51179219	4.63429563872552	0.000971599055478882	0.0169354481537547	-0.561657464188104
ACTR2	1.45686755833333	1.40840934722222	4.63420277981318	0.000971735214424735	0.0169354481537547	-0.561798753623426
SLC23A2	-1.82060497666667	-0.579127424444444	-4.63380209546938	0.000972322970120679	0.0169354481537547	-0.562408429052723
MGST2	1.96193791666667	1.93783632777778	4.63364305769946	0.000972556364113016	0.0169354481537547	-0.562650425053672
PABPC5	-3.20977394833333	-3.34509289222222	-4.63265549696152	0.000974006980522736	0.0169445705346125	-0.564153205279083
KRTAP10-6	-1.46611916666667	-3.11672681111111	-4.62962561512501	0.000978471905558302	0.0170060649441331	-0.568764687216887
MMD	1.63806597666667	0.839255124444444	4.62753529081608	0.000981564946385397	0.0170436215381867	-0.571946938149241
SNX10	2.63772874833333	-0.727569367777778	4.62660423721308	0.000982945964039556	0.0170514079758057	-0.573364551878415
ACTR3	1.48276175	2.59772561666667	4.62503004331792	0.000985285640711954	0.017075793985571	-0.575761690948402
ZNF519	-1.39839381116667	0.789709625888889	-4.62224369471124	0.000989441425474999	0.0171287935114035	-0.580005546003969
C1orf54	2.14170707933333	-0.122790547111111	4.62172480864274	0.000990217389058931	0.0171287935114035	-0.580795979530861
SAA1	6.019686235	-1.25277717666667	4.6201136952392	0.000992630837837312	0.0171464029037503	-0.583250481684709
HOXB7	2.72824115333333	0.422801768888889	4.6197936872448	0.000993110953569872	0.0171464029037503	-0.583738052817107
LMO3	-3.23174448666667	-3.60583395444444	-4.61720356817683	0.000997006064509403	0.0171902970573885	-0.587684960007845
GRHL1	3.24378909416666	-3.44201590388889	4.61670923306344	0.000997751305658553	0.0171902970573885	-0.588438354165267
BTBD11	2.1013827	-2.92621833333333	4.61578522797618	0.000999145888742638	0.0171902970573885	-0.589846684022081
HSD3B7	1.96800933166667	-0.344450578888889	4.6156077361875	0.000999414010719971	0.0171902970573885	-0.590117223714529
FBXW5	1.32877371666667	1.72039839444444	4.61269206664394	0.00100382942767857	0.0172500162177396	-0.594562049607957
RYK	-0.990185399999999	1.97872183333333	-4.61099985084423	0.00100640157780784	0.0172527786109046	-0.59714233111406
KLHL15	-1.48842414	1.01569154	-4.61081174186681	0.00100668793360036	0.0172527786109046	-0.597429184229394
RNASE6	2.581476215	-0.341649056666667	4.61039340577386	0.00100732507141877	0.0172527786109046	-0.598067136025828
PRTG	-3.682157577	-2.53115117433333	-4.61010499504637	0.00100776457867239	0.0172527786109046	-0.598506969705813
GIMAP7	2.39765356766667	-0.139527954888889	4.60906684718324	0.00100934829273455	0.0172637270199799	-0.600090271048435
COA6	1.85008937666667	1.27445909111111	4.605078740996	0.00101545685520016	0.0173519748976447	-0.606174064250737
CFAP157	1.25371201666667	-2.84226222222222	4.60420181595537	0.0010168052967527	0.0173573766459348	-0.607512107620312
ITM2A	-2.67285447666667	1.56572151555556	-4.60307016925522	0.001018548233836	0.0173573766459348	-0.609238978393719
STARD7	1.5119378	2.21199173333333	4.6030230120792	0.00101862093311573	0.0173573766459348	-0.609310943335297
CDC123	1.69271294666667	1.42753453444444	4.60210977594565	0.00102002989986201	0.0173652017589171	-0.610704664818781
DEPDC1	3.98426793	-2.37017821333333	4.6005389719457	0.00102245822611477	0.0173903499593324	-0.613102205033869
ZNF135	-1.34647217333333	-0.887139575555556	-4.59865426611036	0.00102537992392281	0.0174228293681222	-0.615979327744023
CCN5	-3.03052849916667	1.04642166722222	-4.5980788940626	0.00102627363976524	0.0174228293681222	-0.616857771643074
LRRTM2	-1.153842075	-3.08600475	-4.59670381882987	0.00102841287454045	0.0174319929161508	-0.61895734824986
PREX1	2.37177816833333	0.940911718888889	4.59650651550095	0.00102872021201743	0.0174319929161508	-0.619258629366922
ACOX1	1.1795147155	0.114649660333333	4.59586337112766	0.00102972270922716	0.0174328240884347	-0.620240746304336
PTGDS	3.02588367333333	2.10896682555556	4.59521913268547	0.00103072795218512	0.0174337001644337	-0.621224593711569
LCP2	2.84030899166667	0.760994327777778	4.59453397121945	0.00103179819357562	0.0174356729864479	-0.622271002259192
CD58	2.10522231316667	0.744498547111111	4.59329848675838	0.00103373103909875	0.0174522052805923	-0.624158059093084
KIAA1755	-1.70233451666667	-4.79247514444444	-4.59149085560408	0.0010365659081541	0.0174689023110029	-0.62691939872555
FRA10AC1	-1.30621703333333	-0.0914893888888889	-4.59124699414193	0.00103694898248332	0.0174689023110029	-0.627291957827186
AGMAT	1.7833755	-2.35425906666667	4.59077673774461	0.0010376881181219	0.0174689023110029	-0.62801041573941
PPP1R14A	-1.66968962083333	1.35995516944444	-4.59013959055697	0.00103869046075524	0.0174689023110029	-0.628983900262936
NDUFB11	1.80672075	2.16779805	4.58962729221572	0.00103949714036158	0.0174689023110029	-0.629766673103504
POP5	1.112158155	0.0782250266666667	4.58764264781831	0.00104262850536628	0.017501209838516	-0.632799492683707
S100A11	3.03256315833333	3.74498650555556	4.58680897317063	0.00104394686086049	0.017501209838516	-0.634073635456552
SPTBN1	-1.98978665166667	0.891790398888889	-4.58659142386681	0.00104429117992895	0.017501209838516	-0.634406142375838
GSTM1	-2.3304009	3.92610816666667	-4.58416994448974	0.00104813185011488	0.0175494896955132	-0.638107641861961
TIMM8B	1.95564295066667	1.44797819144444	4.58227219745748	0.00105115232071266	0.0175795806663627	-0.641009147803316
NMNAT3	-1.85295344	-0.757435476666667	-4.58183344309389	0.00105185196067604	0.0175795806663627	-0.641680042401592
PROSER1	1.27185409083333	1.65705024222222	4.58103749627234	0.0010531224441469	0.0175847404281113	-0.642897186787529
ANO9	2.40889786833333	-1.93263482111111	4.57929957986604	0.00105590215834565	0.0176055328998817	-0.645555086765827
ZDHHC15	-1.8509771	-1.30307653333333	-4.57883601309308	0.00105664492676356	0.0176055328998817	-0.646264120595991
NMBR	-1.76610633333334	-5.04037222222222	-4.57791630083228	0.00105812021539774	0.0176055328998817	-0.647670928639098
CCL2	2.27248093166667	0.761189447777778	4.5762305634381	0.00106082994824262	0.0176055328998817	-0.650249777580682
UBALD2	1.90485841533333	1.25620481155556	4.57579454933126	0.00106153201637946	0.0176055328998817	-0.650916860415537
GART	1.519819255	0.986453053333333	4.57459853117243	0.00106346037395608	0.0176055328998817	-0.652746856875623
CCDC86	1.36653868333333	0.509791165555556	4.57346597328233	0.00106528984263198	0.0176055328998817	-0.654479943680518
TMX1	1.1966769	1.10191896666667	4.57333700591466	0.00106549838091149	0.0176055328998817	-0.654677306540705
CSF1R	2.61172658133333	1.87420070622222	4.57323031869107	0.00106567092529557	0.0176055328998817	-0.65484057519236
B2M	1.56107011666667	5.70699287777778	4.57299309837186	0.00106605468613183	0.0176055328998817	-0.655203610847445
RPP38	1.39277035766667	1.40317413077778	4.57219895163245	0.00106734047742842	0.0176055328998817	-0.656419010613194
NPC2	1.15417788333333	4.32782885555556	4.57219577415184	0.00106734562534664	0.0176055328998817	-0.65642387376169
C3orf70	-2.86078095	-3.49056023333333	-4.57139899149613	0.00106863734599148	0.0176055328998817	-0.657643398948603
SPA17	2.348096042	1.58648786933333	4.57094905800087	0.00106936749814849	0.0176055328998817	-0.658332090251241
IRS2	-1.91193547666667	1.49751364888889	-4.5708938879423	0.00106945706457975	0.0176055328998817	-0.658416538373168
HOXB3	3.25237750333333	-0.228060564444444	4.57022822696074	0.0010705383671796	0.0176055328998817	-0.659435491759626
NCAPG2	1.85298713166667	0.100859534444444	4.57010611579823	0.00107073685105384	0.0176055328998817	-0.659622419005657
RAB3D	2.39413197333333	0.928467642222222	4.56803555836366	0.00107410836439432	0.017645100929547	-0.662792344962859
TREM2	3.45868791	-0.527031526666667	4.5647831173665	0.00107942713046048	0.0177035878666644	-0.667772919727674
PSMD8	1.24829635	4.57058973333333	4.56362777325421	0.00108132320670712	0.0177035878666644	-0.669542502698704
H2AC11	2.59369548333333	4.52326698888889	4.56356147705302	0.00108143211497192	0.0177035878666644	-0.669644051084384
GUCD1	1.06902744166667	2.22307126111111	4.56272072688665	0.00108281427030023	0.0177035878666644	-0.67093191435005
FAM50A	1.16084451666667	1.88583291111111	4.56250652682555	0.00108316670521104	0.0177035878666644	-0.671260042732866
GAS2L3	2.13862012333333	-2.36730288444444	4.56156622922447	0.00108471526884277	0.0177035878666644	-0.67270054174899
SPC25	3.24700950066667	-1.04451989955556	4.56119701390486	0.00108532396712119	0.0177035878666644	-0.673266199734239
TPH1	-1.81583748333333	-3.94287228888889	-4.56036980054554	0.0010866890499679	0.0177035878666644	-0.674533606501123
TXN	1.53040458333333	4.25720982222222	4.55961988725846	0.00108792814602321	0.0177035878666644	-0.675682663361043
NEB	1.37764429166667	-1.40096187222222	4.5592457593333	0.00108854688546189	0.0177035878666644	-0.676255952074174
HLA-C	1.70267196666667	4.98929784444444	4.55873243880654	0.00108939643206898	0.0177035878666644	-0.677042562849564
ACOT4	2.30835654	-1.71985404	4.55858744602307	0.00108963652290667	0.0177035878666644	-0.677264756167334
SASH3	3.21312256716667	-1.77205028855556	4.55821352070857	0.00109025595809802	0.0177035878666644	-0.677837789643334
CD82	2.41516415166667	0.721338054444444	4.55738078546566	0.0010916367897855	0.0177102813349051	-0.679114012532414
MTMR11	-2.07392855333333	0.757255064444444	-4.55632637378808	0.00109338786679924	0.0177103677594984	-0.680730111800985
LMAN2	1.58166651666667	3.80281834444444	4.55602294784196	0.00109389232303491	0.0177103677594984	-0.681195202925005
GRIK4	-1.61974319716667	-2.05900189477778	-4.55562878798889	0.00109454799651243	0.0177103677594984	-0.681799390590239
RAB6D	1.0755094	1.8345638	4.55369817139197	0.00109776555263299	0.0177467244600721	-0.684759055770511
NLRP9	-1.33303635833333	-4.79535333888889	-4.55310517126341	0.00109875585808641	0.0177470424993392	-0.68566824111505
CMTM4	1.56176345666667	-0.352278608888889	4.55206899036967	0.00110048854871349	0.0177553589770637	-0.687257029993114
SLC52A2	1.581482565	1.11585532	4.55146422537704	0.00110150117044275	0.0177553589770637	-0.688184394472093
TPST2	1.85914136333333	0.569661468888889	4.55105674823065	0.00110218401000696	0.0177553589770637	-0.688809261410183
MS4A4A	2.67531318766667	2.14507497077778	4.55025700670002	0.00110352550263504	0.0177613206779746	-0.690035735441817
CEP68	-1.37271736333333	0.0969692911111111	-4.54929642076505	0.00110513908822357	0.0177666192486086	-0.691508999274975
GNB1L	1.07578076666667	-2.03908415555556	4.54890452364967	0.00110579811337325	0.0177666192486086	-0.692110095103744
EMB	2.90091114083333	-0.342444944444444	4.54814923868215	0.00110706939860411	0.0177714283442297	-0.693268620814374
DOLK	1.47140645166667	0.533588077777778	4.54741332873544	0.00110830956424025	0.0177757298882181	-0.69439750566228
ARL17A	-2.090942225	0.468707183333333	-4.54650872673553	0.00110983603267889	0.017784611762928	-0.695785269797821
FFAR4	3.52960925833333	-1.68855502777778	4.54557859216432	0.00111140791299472	0.0177942051499085	-0.697212325621885
RTN1	2.67882515333333	-1.74881139777778	4.54486860980979	0.00111260933731055	0.017797855750994	-0.698301696725217
SYN1	1.33968494	1.28290143666667	4.54200408885215	0.00111747066568898	0.017854535649585	-0.702697643756061
STRBP	2.51458246666667	1.28007909444444	4.54158286618265	0.00111818741433189	0.017854535649585	-0.703344158563191
OASL	4.34201817666667	-1.56308174888889	4.54061916910607	0.00111982906812266	0.017854535649585	-0.7048233868806
CYRIB	2.045091455	0.699876683333333	4.54048451650668	0.00112005865183078	0.017854535649585	-0.705030082636727
UBE2Z	1.09466520333333	2.48012871555556	4.53842238481372	0.00112358084917218	0.0178950803538887	-0.708195839074834
OMD	-2.88777662166667	-0.605376381111111	-4.53656037580397	0.00112677132895973	0.0179302758735419	-0.711054890389491
AGPAT4	-1.4561775555	-0.489038363666667	-4.53332372109736	0.0011323401127811	0.0180032231496432	-0.716025838220756
MDGA1	-2.50300253333333	-4.10566608888889	-4.53162647091717	0.0011352719605187	0.0180341551052336	-0.718633120017231
CD22	-2.85228458333333	4.16822007777778	-4.52966664123049	0.00113866741472771	0.0180723915025013	-0.721644280992042
TOX4	-0.966639041666667	1.11469587222222	-4.52907320835549	0.00113969767629189	0.0180730549118135	-0.722556162813384
COMMD4	1.71977351316667	-0.0402871785555556	4.52660439235467	0.00114399442806298	0.018114979808673	-0.726350336378613
CLPTM1L	1.52050272666667	1.62524774111111	4.52538088678875	0.00114613019595433	0.018114979808673	-0.728230988880786
DUS1L	1.42990057833333	1.03219456555556	4.52532815871038	0.00114622233384095	0.018114979808673	-0.728312042080837
PTTG1	3.263315925	-0.854101183333333	4.5252811359544	0.00114630450878553	0.018114979808673	-0.728384325436002
CD163	3.20743653	1.38932957333333	4.52446816446815	0.00114772621142801	0.0181217841534972	-0.729634074425255
CRTC3	-1.191716665	0.26258691	-4.52300748104084	0.001150285317754	0.0181465200602366	-0.731879761272865
HSPA8	1.30949755	4.27322403333333	4.52079250334176	0.00115417749916164	0.0181922253402339	-0.73528569471439
CCDC148	-2.28701935166667	-3.08922179944444	-4.51806650242467	0.00115898684507724	0.0182474257162147	-0.739478375592464
PLBD1	1.79779306	0.55062844	4.51739969566989	0.00116016649197182	0.0182474257162147	-0.74050410722162
CTTN	1.11184983333333	2.10050838888889	4.5169973894859	0.00116087882731642	0.0182474257162147	-0.74112299494493
IFI6	2.66017118333333	4.44826648888889	4.5164780419891	0.00116179908569377	0.0182474257162147	-0.741921967110686
IL1RAP	2.75663819733333	-0.942046535111111	4.51598716926932	0.00116266959961661	0.0182474257162147	-0.742677168397503
ST6GAL1	2.91161521333333	1.70585271888889	4.51525969371249	0.00116396097798852	0.0182520261762796	-0.74379644289406
ITPR1	-1.57803193333333	-0.0915409222222222	-4.5114642788383	0.00117072313225528	0.0183410896131295	-0.749637183396533
COPE	0.981623333333334	2.19387858888889	4.51094757613178	0.00117164694093936	0.0183410896131295	-0.75043249181779
ANGPTL1	-3.06867737433333	-1.04734988355556	-4.51037868434457	0.00117266495251811	0.018341322490882	-0.751308173361713
KIAA1586	-1.80091558	-2.22324267333333	-4.50930506460891	0.00117458871387465	0.0183503947022619	-0.752960895425408
MTOR	1.115959021	0.540715753	4.50838975362261	0.00117623145397386	0.0183503947022619	-0.754370047058466
CSK	1.60588025883333	0.0726412058888889	4.50837615155733	0.00117625588443726	0.0183503947022619	-0.754390988783465
NUDT4	-2.23426626433333	0.698029828111111	-4.50776959936312	0.00117734585098159	0.0183517404427514	-0.755324862503251
UBA1	1.33603525	3.70558643333333	4.50649366087143	0.00117964219491649	0.0183718721395683	-0.757289521958971
MANF	1.53400024266667	0.637959057444444	4.50584665758592	0.0011808084405833	0.0183729013556419	-0.758285850093033
CFAP91	-2.5365383475	-2.82227213166667	-4.5053425250568	0.00118171800449764	0.0183729013556419	-0.759062210876112
VDR	2.413696261	1.66058379633333	4.50396029509755	0.00118421565988921	0.0183960910156452	-0.76119102030566
CHRM3	-1.24256277833333	-0.193642302222222	-4.50184428829951	0.00118805008471265	0.0184399896000731	-0.764450462392588
TRAPPC3	1.08357635666667	1.41678883111111	4.50076060959046	0.00119001892040296	0.0184548820531364	-0.766119978046733
PITPNM3	-3.1172940925	-1.37680976166667	-4.49948831008266	0.00119233486113398	0.0184751276279439	-0.768080294692727
TEC	2.29185593333333	-3.21611181111111	4.49646861261912	0.00119785071234044	0.0185351280760924	-0.772733859001335
RHOXF2	-2.03120208333333	-2.32695037222222	-4.4961337726778	0.00119846400361474	0.0185351280760924	-0.773249949980197
COX7A2	1.41179133333333	3.67699875555556	4.4957058155998	0.00119924833264151	0.0185351280760924	-0.773909586043459
IER5	1.86855538666667	0.737914937777778	4.49478876327004	0.00120093087402285	0.0185454561660758	-0.77532318115462
FAR2	1.64105873583333	0.0583533238888889	4.49254402386081	0.00120505993240946	0.0185935154465609	-0.778783847097099
IFNK	-2.56933708333333	-4.36960185555556	-4.49113595694034	0.00120765766555417	0.01861788596711	-0.780954995931502
H2BC7	2.7629192	3.41794923333333	4.48993574345622	0.00120987661958208	0.0186211367725173	-0.782805868763007
CD33	2.25825897666667	1.09913614777778	4.48978759642958	0.00121015081334802	0.0186211367725173	-0.783034343285081
MRPL13	2.26127928333333	0.593548088888889	4.48937011741293	0.00121092384721741	0.0186211367725173	-0.783678202199646
CLTRN	-1.99652875	-3.8747172	-4.48806553049161	0.00121334288996508	0.0186322989837338	-0.785690365595191
SLC35F6	1.67006397566667	0.811841974777778	4.48787973516006	0.00121368781938454	0.0186322989837338	-0.785976951337969
KLK14	1.95131851633333	-2.00852488911111	4.48405181199852	0.00122081755455503	0.0187113468080864	-0.791882531367285
DNAJB5	2.23865222333333	2.63170752555556	4.48367784471289	0.0012215164683585	0.0187113468080864	-0.792459585040099
EIF4B	-1.06668925	4.90995145566667	-4.48346896738519	0.00122190702739309	0.0187113468080864	-0.792781903695293
NDUFS8	1.91643381666667	2.38726171111111	4.48216940646694	0.00122433992415739	0.0187172748088072	-0.794787394377002
GZF1	-1.19317850816667	-0.606849721777778	-4.48201106315393	0.00122463670815091	0.0187172748088072	-0.795031767024298
NEK6	1.68919651666667	4.12156094444444	4.48162254462845	0.00122536523442038	0.0187172748088072	-0.79563138607339
DPP7	1.64113186666667	3.21374991111111	4.48064863403987	0.001227193472676	0.0187295538016762	-0.797134561742889
HLA-A	1.88845621666667	6.16241891111111	4.47992205601343	0.00122855929845575	0.0187347608114804	-0.79825608052687
TWF1	1.387553208	1.436519614	4.47908269005627	0.00123013915037041	0.0187432201878105	-0.799551786961104
ZNF594	-1.90400854166667	-0.409402011111111	-4.47810277369728	0.00123198627145148	0.018755734377368	-0.801064582533034
ARRB2	1.41573061	1.44924174666667	4.47448197047185	0.00123883695464187	0.0188181496032986	-0.806655551439072
VDAC1	1.16822235833333	2.65397307222222	4.47437792408173	0.00123903440991583	0.0188181496032986	-0.806816239177061
GINS3	2.42695244666667	-1.67865033555556	4.47294746879089	0.00124175245868097	0.0188181496032986	-0.809025567699073
NMT2	-1.391186725	-1.54441246166667	-4.4725822679316	0.00124244739965534	0.0188181496032986	-0.809589663983653
MIPOL1	-1.64036681166667	-0.315512184444444	-4.47237278390523	0.00124284621303285	0.0188181496032986	-0.809913245495832
ENDOU	-1.56273736666667	-5.03531637777778	-4.47218981123218	0.00124319466542659	0.0188181496032986	-0.810195881030616
PODXL	2.29153523	2.27779187333333	4.4721394629477	0.00124329056665854	0.0188181496032986	-0.810273654202417
RALGAPA2	1.335395178	1.05858950733333	4.47082645311173	0.0012457943020939	0.0188404491476302	-0.812301990700785
KCNAB2	1.79973314733333	1.28977011755556	4.46676720681844	0.00125356860853941	0.0189423540814335	-0.81857424033526
APBB1IP	3.2152701975	0.486717165	4.46357110555217	0.00125972599486993	0.0190196780265911	-0.823514404160829
TNFRSF1B	2.20387489166667	2.09632473611111	4.46212231674032	0.00126252768302855	0.0190462509542029	-0.82575424568199
BCL2L1	2.07327846	1.58321191333333	4.46045818818055	0.00126575395051453	0.0190769882507558	-0.828327367133591
NCAPH	-1.29765947533333	-0.276341486555556	-4.45999580888997	0.00126665192170299	0.0190769882507558	-0.829042379541308
ATP11A	1.86342395333333	0.535479008888889	4.45840166520658	0.00126975303489845	0.0190919136748364	-0.831507754993934
KIF11	2.69408896666667	-0.651679688888889	4.4578903095307	0.00127074948712815	0.0190919136748364	-0.832298652190238
PSMA5	1.74454597333333	1.89994209222222	4.4578769744426	0.0012707754836073	0.0190919136748364	-0.832319277626633
ZNF680	-1.24373326333333	-1.48632389555556	-4.45442505982973	0.00127752391547745	0.0191775429150983	-0.837659204526664
ITPKC	1.66521407583333	-0.736841049444444	4.45387052902363	0.00127861154953652	0.0191781243410384	-0.838517189215232
RENBP	1.699874935	-1.24320644333333	4.45138844793862	0.00128349184262199	0.0192355449594266	-0.842358056940347
ZNF185	-1.28478226666667	1.65585402222222	-4.45017926104966	0.00128587650580774	0.0192456744865574	-0.844229510858645
CXCL16	2.36280380066667	1.43011782644444	4.44948836212293	0.00128724114974094	0.0192456744865574	-0.845298904102235
RGS22	-2.26370701	-0.69515503	-4.44899121197846	0.0012882240560614	0.0192456744865574	-0.846068448617602
CD52	2.999930767	-0.727328822	4.44891332278474	0.00128837812139282	0.0192456744865574	-0.846189017335272
KNSTRN	1.98909171166667	-0.774603158888889	4.44554316492499	0.00129506305130006	0.0193297410856901	-0.851406669752432
PRPF38A	-1.14512811666667	2.02097108888889	-4.44251195386574	0.00130110705828981	0.0193980751892183	-0.856100919963907
GPR65	2.39866494166667	-0.327225038888889	4.44218378410293	0.00130176319498856	0.0193980751892183	-0.856609213106091
SLC2A1	2.43723344166667	1.48020901944444	4.4414911605513	0.00130314916517838	0.0194029147688286	-0.857682047963469
IQGAP3	3.85328777433334	-2.71775635044444	4.44065065644799	0.00130483315114948	0.0194121800940741	-0.858984031193325
RABEP2	1.18593525	-1.68953246666667	4.43885248613172	0.00130844361058217	0.0194500674600686	-0.861769817970014
COL9A2	2.69286398	-1.50735974666667	4.43823010487842	0.00130969572454426	0.019450844054495	-0.862734137076851
FBXW12	-1.29406929166667	-4.19247331111111	-4.43743351478092	0.0013113001665512	0.019450844054495	-0.863968454456174
RGMB	-1.60160826433333	-0.465890568555556	-4.43724145796186	0.00131168730689085	0.019450844054495	-0.86426605995284
SRSF12	-2.19070363333333	-2.64362668888889	-4.43502488244968	0.0013161641643207	0.0194851518340695	-0.867701170304185
CCL15	1.49473827666667	1.63792049111111	4.43462619188281	0.00131697112320842	0.0194851518340695	-0.868319108552121
HLA-DRB3	2.17823076666667	4.50155257777778	4.43451416175673	0.00131719796909374	0.0194851518340695	-0.868492750196223
DOK2	2.62536350666667	0.829780691111111	4.43355584497242	0.00131914012374887	0.0194981067280714	-0.869978169295066
CYS1	-3.901145409	-2.74932256366667	-4.43061065529037	0.00132512795013658	0.0195707911472514	-0.87454409839107
MED8	1.0696095	1.775058	4.42768779499436	0.00133109885460118	0.0196419167094231	-0.879076601205266
IHO1	-2.93511542166667	-0.106995947777778	-4.42661463984721	0.00133329827513368	0.0196419167094231	-0.880741049062787
NCF1	2.06173858383333	0.971281039222222	4.42648241035908	0.00133356954441239	0.0196419167094231	-0.880946146112007
FAM161B	-1.045032114	-0.783138018666667	-4.42615528401258	0.0013342408965819	0.0196419167094231	-0.881453552043531
ITIH3	-1.22997869833333	-0.219096608888889	-4.42440614342887	0.00133783668886306	0.0196463210306502	-0.884166897221263
PSD4	1.48329819233333	0.982206378222222	4.4234405014227	0.00133982620220938	0.0196463210306502	-0.885665026079812
CDKN1C	-2.486624025	2.27576741666667	-4.42343259857749	0.00133984249737427	0.0196463210306502	-0.885677287347809
SLC17A5	1.516551654	0.940944621	4.42332297284907	0.00134006856031932	0.0196463210306502	-0.8858473726092
PASK	1.62520189333333	-1.66885223777778	4.42291086683399	0.00134091873965192	0.0196463210306502	-0.886486773540154
SLC25A37	-1.11779273666667	0.676833675555556	-4.42242375176396	0.00134192440038103	0.0196463210306502	-0.887242584731712
ARHGAP11B	2.89837246833333	0.755754378888889	4.42235730811143	0.00134206163680169	0.0196463210306502	-0.887345681721976
MED20	0.883930833333333	-1.13680271111111	4.42060950284041	0.00134567699547074	0.0196834865481496	-0.890057875470962
ROMO1	1.38946065833333	2.79296515555556	4.4183082359559	0.00135045293822718	0.0197375551738975	-0.893629560259765
RAB29	1.44164879833333	0.987485142222222	4.41611583680522	0.00135501964436297	0.0197729986569318	-0.897032958601315
ZNF10	-1.40622418833333	0.669273104444444	-4.41592028275917	0.0013554277717705	0.0197729986569318	-0.897336561686754
ADAMTS15	2.55303893333333	-3.17876491111111	4.41558763844534	0.00135612230998646	0.0197729986569318	-0.897853013371746
MAB21L1	-3.85471753333333	-3.63257457222222	-4.41390320132371	0.00135964508946001	0.0197928189579277	-0.900468445266815
TGFBI	3.34252168333333	2.35404968888889	4.41390242319478	0.00135964671905257	0.0197928189579277	-0.90046965356121
MTCH2	1.23947382666667	0.319679894444444	4.41104591629082	0.00136564290926109	0.0198505183883709	-0.904905859571033
CCND3	1.46827701333333	-0.861003557777778	4.41097996780083	0.00136578167428192	0.0198505183883709	-0.90500829206531
CCDC153	2.13909317333333	-2.53800178444444	4.40916437371254	0.00136960781353624	0.0198903171268439	-0.9078285445181
SUSD1	2.030026443	-1.37343280466667	4.40675210340716	0.00137470894320288	0.0199485542202552	-0.911576347873996
SDHB	1.674373636	1.166417128	4.40512447631638	0.00137816218512254	0.0199828052282161	-0.914105550653595
PGAP1	-1.73143828766667	-0.0939511364444444	-4.40382789834554	0.0013809196325757	0.0200069212060333	-0.916120590974844
CST3	1.36633545	4.22489456666667	4.4032950061064	0.00138205463422405	0.0200075114268824	-0.916948837732342
KNDC1	-2.19390409166667	-4.09335499444444	-4.40239522341471	0.00138397331481706	0.0200194367785721	-0.918347412139823
LPCAT3	1.19998584333333	-0.216187271111111	4.40023428039896	0.00138859280196846	0.020070380072088	-0.92170672289544
CMTM6	2.35732029333333	2.17101510222222	4.39923524937901	0.00139073396512445	0.0200800331591564	-0.923259991779819
RPS6KA1	1.33963918666667	1.13758977111111	4.3988982044729	0.00139145712167202	0.0200800331591564	-0.923784051927008
PCDHB15	-2.7337707415	-0.643820061	-4.39826402070537	0.00139281889282976	0.0200801602769108	-0.924770166016927
STK38	1.46038389833333	0.607076965555556	4.39787152254397	0.00139366240381754	0.0200801602769108	-0.925380502608429
SLC16A4	-2.385091625	-0.73576695	-4.39629634789092	0.00139705302942482	0.0200982322647793	-0.927830120325993
SPRR2E	-2.06879243166667	-0.191143087777778	-4.39612125760718	0.00139743045720858	0.0200982322647793	-0.928102431383532
CTSZ	2.14364514	0.983497203333333	4.39575775976174	0.00139821436451539	0.0200982322647793	-0.928667778807259
IL17D	-2.09880905	-2.44572548333333	-4.39442075210821	0.00140110171876263	0.0201105446359156	-0.930747380339565
ADAM15	1.51011847	1.96955934333333	4.39434258486268	0.00140127072118554	0.0201105446359156	-0.930868970439838
DEPDC1B	3.05423541666667	-3.58260082222222	4.39295417741556	0.00140427614311607	0.0201335397674949	-0.933028795088056
SLA	3.064971665	-1.10527659	4.39258552338751	0.00140507529770966	0.0201335397674949	-0.933602322606009
RCC2	1.13188632	3.34865910166667	4.39206733794411	0.00140619941516245	0.0201338685253173	-0.934408512777928
PSMB3	1.88802325	2.34797626666667	4.39147130339921	0.00140749359094006	0.0201366297470642	-0.93533586580539
PLCB2	2.521703725	-2.60620465	4.3908548375525	0.0014088334561117	0.0201400398057439	-0.936295058662915
LTBP4	-2.52768043616667	2.04595797588889	-4.38931650189547	0.00141218286320381	0.0201721495865769	-0.938688866758317
OR10A6	-1.27295106666667	-2.87811257777778	-4.38731252505966	0.00141655875690894	0.0202188605084489	-0.941807747695654
FADS2	2.26374974	0.878635186666667	4.38589610912202	0.00141966030708713	0.0202473237556794	-0.944012513177722
BABAM1	1.27418551	-0.121535726666667	4.38525312997849	0.00142107062120127	0.0202477927063783	-0.945013452837654
EGFL6	5.33934763333333	-1.67799657777778	4.38456076189152	0.00142259092387837	0.0202477927063783	-0.946091340752624
TFEC	3.18327099	-2.41503782333333	4.3843675877837	0.00142301540295866	0.0202477927063783	-0.946392088522572
CCNF	1.90953869166667	-1.63952793888889	4.38356885512714	0.00142477195492154	0.0202510028044185	-0.94763566904802
MILR1	2.04612047833333	0.378853695555556	4.38304765479228	0.00142591940251649	0.0202510028044185	-0.948447194969763
DDA1	1.54397125	3.5071533	4.38158382390132	0.00142914733163051	0.0202510028044185	-0.950726626559087
NIPA2	1.03229761333333	0.0934060422222222	4.38140512828381	0.00142954190713155	0.0202510028044185	-0.951004905886337
BZW2	1.16099911666667	1.48168297777778	4.38119112422473	0.00143001459850275	0.0202510028044185	-0.951338176143546
PLPP7	-2.75557555	-3.8507375	-4.38071448508331	0.00143106799199072	0.0202510028044185	-0.952080472695325
IL15	3.37048733833333	-2.45121500777778	4.3803525931103	0.00143186833775057	0.0202510028044185	-0.952644087907715
RAB6C	1.48696025666667	1.86361714777778	4.37935909514155	0.00143406795475047	0.0202510028044185	-0.954191466638804
OAS2	3.67956228333333	2.56214377222222	4.37924086865237	0.00143432994773056	0.0202510028044185	-0.954375614067379
COA7	1.54022103266667	-0.629244111555556	4.37892551316791	0.00143502903154096	0.0202510028044185	-0.954866815393868
PSMA4	1.97389111666667	3.57864084444444	4.37873167382878	0.00143545891587786	0.0202510028044185	-0.955168748533227
VCP	0.966361833333333	3.00910108888889	4.37776427325072	0.00143760639293659	0.0202510028044185	-0.95667569341088
JAM2	-2.87872939583333	1.59902983611111	-4.37774934591436	0.00143763955590326	0.0202510028044185	-0.956698947112061
HARS2	1.09452502	-0.726893953333333	4.3761387730369	0.00144122240862346	0.0202858433558671	-0.959208065524017
MTURN	-2.51115304533333	-0.196329780222222	-4.3748588823637	0.00144407637069498	0.0203103787398362	-0.961202265778658
CCDC7	-1.22742593916667	0.128325107222222	-4.37354592498043	0.00144701028295716	0.0203360000104448	-0.963248220125262
FABP5	1.81048938433333	1.31417039822222	4.37003328175249	0.00145489063653129	0.0204107719697643	-0.968723057835036
FNDC5	-2.05528759	-1.77480045333333	-4.36978217374021	0.00145545571551751	0.0204107719697643	-0.969114501624593
ACAA1	1.39162048	1.01173390666667	4.3696826927387	0.00145567964606064	0.0204107719697643	-0.969269581575443
DCTPP1	1.64147379833333	0.254835765555556	4.36667587825938	0.00146246518474218	0.0204749350134844	-0.973957512499353
MYBL1	1.84036075166667	-0.595895398888889	4.36606304043382	0.00146385229024778	0.0204749350134844	-0.974913140628617
TNFRSF12A	3.494508845	-1.06428530333333	4.36579650997318	0.0014644559933128	0.0204749350134844	-0.975328770656239
SLC44A1	1.21792682666667	1.53168668277778	4.36567336363999	0.00146473501409088	0.0204749350134844	-0.975520809442419
MECOM	3.48167194	0.34230116	4.36407766196316	0.0014683555926511	0.0205098652834474	-0.978009390595404
LYPLA1	2.3352503085	1.03956042633333	4.36315286641059	0.00147045824792873	0.0205210078440825	-0.979451817063922
KIAA0895	-2.21841733333333	-2.87805458888889	-4.36234402131255	0.00147229988535586	0.0205210078440825	-0.980713488301807
NAP1L1	-1.195428775	2.86120658333333	-4.36224726016125	0.00147252036159682	0.0205210078440825	-0.980864426461597
MTTP	-4.67787147	-3.08614207	-4.36121155675369	0.00147488246517992	0.0205382718913554	-0.982480104813977
COX18	-2.24942166666667	-4.11390104444444	-4.35967999568933	0.00147838281065519	0.0205713480289342	-0.984869579806284
PLCL2	-1.61299995833333	-0.451269967222222	-4.35683817438727	0.00148490103269463	0.0206452118329549	-0.989304111811826
CC2D2B	-1.08413495	-3.1536914	-4.35638233995761	0.00148594939685893	0.0206452118329549	-0.990015522831801
CDCA5	4.551967415	-2.66937392333333	4.35348851693387	0.00149262313440528	0.0207221878431786	-0.994532509433212
PPIB	0.996008750000001	5.20850866666667	4.35206080089169	0.00149592741067333	0.0207384850210679	-0.996761459704145
ABHD10	-1.0374499	-3.4139203	-4.35157988974899	0.00149704216318358	0.0207384850210679	-0.997512320523088
LPAR5	2.547755713	1.25722281233333	4.35149506575019	0.00149723887646369	0.0207384850210679	-0.997644762005129
MYD88	1.88688648333333	2.63400798888889	4.35102306042983	0.00149833399216969	0.0207384850210679	-0.998381753881537
KLF11	-1.53845691766667	0.485329621555556	-4.34980097942535	0.00150117332359402	0.0207620673589963	-1.00029005889094
C1QBP	1.57494590666667	1.42309346444444	4.34714215140531	0.00150737041585981	0.0208320186572794	-1.0044425746237
CNGA1	1.48862361666667	-4.72805858888889	4.34435191818874	0.00151390289566455	0.0209064958794038	-1.00880134802191
F8A2	1.3484411	3.7323675	4.34310520593191	0.00151683136613674	0.0209116652439582	-1.01074924538422
CEP170B	1.587236405	0.283097266666667	4.3426700943231	0.00151785483374284	0.0209116652439582	-1.01142912524483
SFI1	-1.079603985	-0.02267604	-4.34202737817983	0.00151936796454805	0.0209116652439582	-1.01243344268
FKBP1A	1.02646341666667	3.22733109444444	4.34199615474131	0.0015194415137517	0.0209116652439582	-1.0124822342964
SYPL2	-1.9972602375	-2.05051955	-4.34140955574388	0.0015208239929434	0.0209116652439582	-1.01339891358534
PLIN5	-2.88022517	-2.29675069333333	-4.34108663654851	0.00152158560717252	0.0209116652439582	-1.01390355986575
PNKP	1.57870639666667	-0.664532068888889	4.3407439027593	0.00152239439607034	0.0209116652439582	-1.01443918711033
CHD1L	1.26082828716667	0.139299228111111	4.34003725462214	0.00152406339186456	0.0209116652439582	-1.01554359294393
ADPRH	2.035988805	-0.33283933	4.33952978584791	0.00152526315018644	0.0209116652439582	-1.01633674714362
ADAMTSL3	-1.47777296166667	-1.82317289611111	-4.33933904246861	0.00152571436422228	0.0209116652439582	-1.01663488072916
CDK2AP1	1.30224033333333	3.88416608888889	4.33708692648676	0.00153105255752209	0.0209691123308867	-1.02015533002189
FOXF2	1.892514425	-2.42190811666667	4.33617865537437	0.00153321102092356	0.0209707304607917	-1.02157530996336
CCR5	2.979617363	-1.472108058	4.33607204206413	0.0015334645934193	0.0209707304607917	-1.02174199522158
PELI1	1.54764907833333	-0.314703047777778	4.33513119209955	0.00153570426493219	0.0209766247849795	-1.02321303968616
C2	2.76598948666667	1.55405533777778	4.33492727383818	0.00153619014368232	0.0209766247849795	-1.02353188719835
FIGN	-2.22214022233333	0.335793551777778	-4.3339223210905	0.00153858703427413	0.0209936756228867	-1.02510331791437
NDUFS3	1.871978265	0.52378732	4.33285505857712	0.00154113687014678	0.0210127863786456	-1.02677233092284
CACNA1F	2.13868038333333	-2.92978924444444	4.33217494260481	0.00154276409137103	0.0210192985444322	-1.02783599429732
PHACTR3	-2.59022001666667	-3.63389001111111	-4.32863331472292	0.00155126708346408	0.0211002094364249	-1.03337591140482
MTRNR2L4	-1.61203892	-1.21275699333333	-4.32831175513428	0.00155204155720604	0.0211002094364249	-1.03387898803668
HMMR	3.77599990333333	-3.25821326444444	4.32826058958563	0.00155216482673329	0.0211002094364249	-1.03395903729119
KMO	1.97498353666667	-2.18181462555556	4.32735608680709	0.00155434569142085	0.0211141579657791	-1.03537420348527
TOR3A	1.20474415116667	0.0221730217777778	4.32630761098235	0.00155687774848485	0.0211328528235316	-1.03701476492012
RAB27B	2.68233251	-1.56152467666667	4.32523584855244	0.00155947055148907	0.0211363906787014	-1.03869191626982
TARS2	1.38135685366667	0.785140770444444	4.32511012819069	0.00155977499275331	0.0211363906787014	-1.03888866037812
KCTD7	-1.26532387166667	-1.75970324277778	-4.32444359665624	0.00156139009902612	0.0211363906787014	-1.03993177401399
RHOBTB3	-2.69862068	1.79528214666667	-4.32405064300355	0.00156234311351085	0.0211363906787014	-1.04054676967325
KIAA0930	1.52351458	2.05676545666667	4.32283700652527	0.00156529038235883	0.0211363906787014	-1.04244631366488
KMT2A	-0.904055433333332	2.90763467777778	-4.32233802614314	0.00156650384183958	0.0211363906787014	-1.04322735890638
ZNF236	-1.67740581666667	-3.54879551111111	-4.32233337326541	0.00156651516175139	0.0211363906787014	-1.04323464213199
MDH1	1.17592264166667	2.06164312777778	4.32203301659638	0.00156724607774178	0.0211363906787014	-1.04370480150357
LYPLA2	1.39223131833333	0.255823912222222	4.32176517273621	0.00156789817822049	0.0211363906787014	-1.04412407761686
HOMER3	1.70996364666667	1.77866001777778	4.32143663684878	0.0015686984331108	0.0211363906787014	-1.04463837270193
FIBP	1.30790346666667	1.89857686111111	4.32069880888184	0.00157049722523953	0.0211410861731522	-1.04579343277516
KLF4	-2.97499037666667	0.491551715555556	-4.32034546025617	0.00157135944592616	0.0211410861731522	-1.04634662138079
WWC1	4.40322784066667	1.63915558377778	4.31980367564338	0.0015726824493971	0.0211433278711592	-1.04719485051473
KIF23	2.96524045516667	-1.20688619655556	4.31843035057738	0.00157604130134958	0.021172916351121	-1.04934513331636
JTB	1.227417	2.7909689	4.31737439084875	0.00157862910559644	0.0211921105482564	-1.0509986739692
WASHC5	1.317168377	0.926563991	4.31613850443783	0.00158166355761327	0.0212172681492304	-1.05293415438456
RSBN1	-0.954325688333334	0.790733974444444	-4.3152632936739	0.00158381617843019	0.0212305681865231	-1.05430491681438
POLR2L	1.19520868333333	3.57275178888889	4.31322597141396	0.00158883907260964	0.021280208361285	-1.05749618635686
TUBB3	3.14117088	-1.33119168	4.3127791843127	0.00158994284920369	0.021280208361285	-1.05819610989868
UNC5C	-3.493286895	-1.99983775166667	-4.31234713646821	0.00159101098391362	0.021280208361285	-1.05887296882715
GIN1	-0.943838078333334	0.273036499444444	-4.31044610509959	0.00159571984959842	0.0213275889839601	-1.0618514782425
MFNG	1.70623406666667	-1.86140372222222	4.30878514886144	0.00159984610920399	0.021357714987306	-1.06445423791357
CTH	-1.93354179666667	-1.61025493444444	-4.3085590731102	0.00160040861345335	0.021357714987306	-1.0648085328174
LACTB	1.36283397966667	1.01559066511111	4.30812943139562	0.00160147819118336	0.021357714987306	-1.06548186525577
MAPK13	2.08440563416667	0.470510056111111	4.30724744211315	0.00160367624080811	0.0213714405152591	-1.06686419212549
PCDH7	2.60954441933333	0.532587952888889	4.30621944657399	0.00160624218568191	0.0213900452461821	-1.06847548361288
GLIPR1L2	-2.75373599166667	-2.93034257777778	-4.30526454657543	0.00160862956786543	0.021406246738611	-1.06997233110486
TMEM11	1.0607967285	-0.702770547666667	4.30467097526466	0.00161011546870785	0.0214104372580758	-1.070902841596
OR6B1	-1.43158441666667	-4.09622944444444	-4.30408563445323	0.00161158218696031	0.0214109680933856	-1.0718204957388
RYR3	-1.50851408333334	-4.02297475555556	-4.30372066155358	0.00161249743297922	0.0214109680933856	-1.07239269652927
CLCN6	-1.17833528333333	-1.89955622222222	-4.30204569627966	0.00161670481222119	0.0214512560135358	-1.0750189185203
ANGPT1	-2.86377157666667	-0.368998317777778	-4.29778495636373	0.00162745984332516	0.0215783000546463	-1.08170113463007
DNAJC18	-2.10008591166667	0.109933425555556	-4.29582858238264	0.00163242346634215	0.0216284280134782	-1.08477017297693
GBA	1.51743273166667	-1.75499581222222	4.29488800764921	0.00163481554326084	0.0216444369246786	-1.08624587017127
ZNF706	-1.30598021666667	-2.03930761111111	-4.29313394840092	0.00163928638280364	0.021680959232353	-1.0889981839257
SLC49A3	1.75351956166667	-0.930685992222222	4.29287571618392	0.0016399456693472	0.021680959232353	-1.08940341359288
STX4	1.07259433333333	0.00294218888888889	4.29084670085755	0.00164513566220982	0.0217338587050899	-1.0925877453939
OSTF1	1.608498885	-0.443467876666667	4.28909736505405	0.00164962420171371	0.0217644798445711	-1.09533358904332
SLC25A21	-1.95180183333333	-4.14773963888889	-4.28901563309538	0.00164983423017806	0.0217644798445711	-1.0954618895151
PNKD	2.19992828333333	1.66280682222222	4.288322672681	0.00165161608221291	0.0217722771789336	-1.09654971451931
PCTP	1.244578053	-0.233996131333333	4.28774733343649	0.00165309703294299	0.0217760995319378	-1.09745294369674
BOLA2B	1.51359063183333	1.64639472788889	4.28709427726826	0.0016547797314671	0.0217825720735381	-1.09847823459796
PHLDA1	-2.36591551666667	0.488020422222222	-4.28647514727875	0.00165637668564197	0.0217879074246603	-1.09945031416889
GOLGA6C	-1.29698354	-0.204447646666667	-4.28497496895947	0.00166025293174623	0.0218231952581222	-1.10180591576123
CLDN11	-3.19082520833333	0.253979827777778	-4.28318935782312	0.0016648791948	0.0218682839064103	-1.10461009803946
CA2	1.38082296333333	-0.286372291111111	4.28136563992918	0.00166961825127112	0.0219147803491684	-1.1074745616723
ALKAL2	-4.99094827666667	-1.90799815944444	-4.28072820867922	0.00167127802040549	0.0219147803491684	-1.10847586160025
LTBR	1.38738059	0.385520293333333	4.28007408051499	0.00167298307839621	0.0219147803491684	-1.10950344571527
SMG9	1.40763706316667	-0.858792924555556	4.27958983253031	0.00167424650877575	0.0219147803491684	-1.11026419795345
RNF180	-0.962921775	0.291123283333333	-4.27952644962955	0.00167441195295276	0.0219147803491684	-1.11036377461739
PTPRD	-3.584249758	-2.69077573066667	-4.27748354499532	0.00167975367344571	0.0219403481770004	-1.11357353175915
IGSF6	2.92213440333333	1.61660226555556	4.27705473740757	0.00168087719030675	0.0219403481770004	-1.11424733305725
MYDGF	1.70770663666667	1.46115600444444	4.27695149877674	0.00168114780396559	0.0219403481770004	-1.11440955939561
FAM72D	2.64186876166667	-1.65063815888889	4.27563455834014	0.00168460386831932	0.0219403481770004	-1.11647908724687
NRXN1	-1.6279566405	-2.71546905233333	-4.27557261389266	0.00168476661470595	0.0219403481770004	-1.11657643653429
WEE2	-1.40472505	-4.02829263333333	-4.27531202842745	0.00168545143176341	0.0219403481770004	-1.11698596725584
HES6	0.9773657275	1.167262726	4.27520423353319	0.00168573480209798	0.0219403481770004	-1.11715537811041
PKM	1.85844385	4.0403446	4.27511657300036	0.00168596528050129	0.0219403481770004	-1.11729314686309
OR8U1	-1.71987398333333	-2.27526082222222	-4.27405239944297	0.00168876587876284	0.0219441191468258	-1.11896570092929
APRT	1.5027451	2.43142793333333	4.27348146080269	0.00169027045040182	0.0219441191468258	-1.11986310298049
TDO2	4.82600461666667	-1.90430832222222	4.27322954848927	0.00169093475504392	0.0219441191468258	-1.12025907278592
POLE3	1.45505684333333	1.63751231888889	4.27318366570559	0.00169105577980078	0.0219441191468258	-1.12033119480546
SPRR2F	-2.47596287666667	-0.0927805844444444	-4.27248291535207	0.00169290528269492	0.0219525391409886	-1.12143272168934
CDC7	1.5937123	-1.33334573333333	4.27115855986418	0.00169640651645669	0.0219815727122804	-1.12351468645585
FOXE1	-1.73800571666667	-4.54011047777778	-4.27072714412012	0.00169754871306825	0.0219815727122804	-1.12419294750745
RHBDL3	-1.4594036	-5.04357693333333	-4.26808631224227	0.00170455819128923	0.0220567176005183	-1.12834533387558
SUSD5	-2.26338329	-2.13217793666667	-4.26613053280454	0.00170976906118876	0.0221084989496289	-1.13142115285217
GTF2IRD2	-1.30221687566667	0.0328093552222222	-4.26515488808866	0.0017123748036308	0.022120336621019	-1.13295572054667
HLA-E	1.50968696666667	4.41985351111111	4.26447116964157	0.00171420337214635	0.022120336621019	-1.13403119945303
LRATD2	2.4468125435	-2.02434163766667	4.26427137675153	0.00171473809694302	0.022120336621019	-1.13434548233543
TTK	4.09150487316667	-3.01177128455556	4.26397792504688	0.0017155238092652	0.022120336621019	-1.13480710414744
ARHGAP8	4.95234535	-0.254660666666667	4.25916472928592	0.00172846548457749	0.0222715031148801	-1.14238024749546
RAB5IF	2.248020501	0.850229959666667	4.2559367871056	0.0017372024884866	0.0223683171123162	-1.14746084280879
SAC3D1	1.701770148	-0.0552736346666667	4.25385057942928	0.00174287399017835	0.0224004183565256	-1.15074514321201
PRKCD	1.65797835666667	1.55694378111111	4.25372515244212	0.00174321559486866	0.0224004183565256	-1.15094262017726
PSMB5	0.8844412	1.0710534	4.25366810179081	0.00174337099766659	0.0224004183565256	-1.15103244355247
THUMPD1	-1.46317306483333	0.406519780111111	-4.25211631475369	0.00174760359576575	0.0224390338096777	-1.15347581813077
MRPL52	1.08953030616667	-0.510149416222222	4.2515018456327	0.00174928259790061	0.0224448301894841	-1.15444342123917
ABCF1	1.313174395	0.834599273333333	4.25017605069048	0.0017529110637982	0.0224558557137288	-1.15653131644161
PTPRF	2.03442129266667	1.23048231244444	4.25013100315718	0.00175303449045903	0.0224558557137288	-1.15660226248462
SPAG5	2.390609405	-1.61161253	4.24984205513056	0.00175382640336932	0.0224558557137288	-1.15705733744755
PPP4C	1.23178532333333	2.01437982555556	4.24793836454913	0.00175905325562624	0.0225070187024983	-1.16005580431687
ZDHHC9	1.77874675833333	1.13029108888889	4.24622855765246	0.00176376179650734	0.0225514829981401	-1.16274929401156
CAP1	1.20413798333333	3.80897468888889	4.24494603294819	0.00176730240446013	0.0225809623781615	-1.16476992997423
NINJ1	1.45171119666667	1.71112378444444	4.2435116826126	0.0017712710433181	0.0226158657514163	-1.16703002475341
FH	1.47117462966667	-0.982334346888889	4.24243819280503	0.00177424739032744	0.0226380595148269	-1.1687216907125
ZNF470	-1.06250879	1.50491514	-4.24146798983844	0.00177694190888049	0.0226566289135082	-1.17025072124301
MRPS35	1.28879339333333	1.50919553555556	4.2399939663057	0.00178104394734802	0.0226931062949904	-1.1725740039165
RFXANK	1.23486359	0.972410086666667	4.23878458599442	0.00178441698126435	0.0227202507558757	-1.17448038137544
CASP9	-1.68478525	1.20359813333333	-4.2376874738465	0.00178748272773137	0.0227356470077454	-1.17620995307697
ARHGAP6	-2.86319857166667	0.795515785555556	-4.23746212493163	0.00178811312607404	0.0227356470077454	-1.17656522986222
PSMB7	1.46534676666667	3.06559464444444	4.2337573796759	0.00179851062085128	0.0228519584375572	-1.18240694564134
SOX5	-2.31783346333333	1.23918885777778	-4.23321148098987	0.0018000480921141	0.0228556106362599	-1.18326788100425
IL10RA	2.10156614333333	-0.204613471111111	4.23090070039992	0.00180657156912817	0.0229225222553362	-1.18691263752243
SGMS2	2.15313880666667	1.11612839777778	4.22962193878112	0.00181019231620538	0.0229441425130048	-1.1889299066289
ZBTB4	-1.315323	2.2065635	-4.22919620794841	0.00181139945013971	0.0229441425130048	-1.1896015518468
FYB1	2.88407583166667	0.522648934444444	4.22897037424515	0.0018120401328363	0.0229441425130048	-1.18995784318497
SYTL4	-2.07183201166667	0.458886887222222	-4.22662286164113	0.00181871413360675	0.0230127122621909	-1.19366183971812
GRAP2	2.710593985	-1.65776507666667	4.22579286664893	0.00182108002248312	0.0230258062100167	-1.19497160972404
VPS29	0.88081235	2.5721586	4.22519775326887	0.00182277838444775	0.0230258062100167	-1.19591078100068
CTSS	3.387633245	-1.12893173666667	4.22452436633911	0.00182470214363153	0.0230258062100167	-1.19697353433559
IL1RL1	2.78981343333333	-3.63279664444444	4.22449491624822	0.00182478632675094	0.0230258062100167	-1.19702001443111
BMPR1A	-1.24119160716667	1.91600638188889	-4.22308583513369	0.00182881898146859	0.0230607767290839	-1.19924405192085
GSTM3	-2.78710588166667	-0.249353921111111	-4.22168169023989	0.00183284686823547	0.0230862687975167	-1.20146055502518
PRRX2	3.15666562166667	-1.91828038555556	4.22150098627566	0.00183336590975685	0.0230862687975167	-1.20174582261164
CPSF3	1.20841694333333	-0.0627918244444445	4.21934350504862	0.00183957490736177	0.0231485117730231	-1.2051520492749
LATS1	-0.911557612166666	1.79261975855556	-4.217548072691	0.00184475888791939	0.0231977795782105	-1.2079871346249
FCGR2A	1.51841795	5.6899064	4.21698282592795	0.00184639412346744	0.0232023849852087	-1.20887977656743
CAMK1D	1.65973917666667	0.915860601111111	4.21580253017342	0.00184981360499928	0.0232045803799894	-1.2107438420919
ALDH1A3	3.12436716	-1.50435882666667	4.21557643972817	0.00185046938302715	0.0232045803799894	-1.21110093202524
EBP	1.01746558333333	2.56042925555556	4.21549335388219	0.00185071043616221	0.0232045803799894	-1.21123216046164
RAB3A	-1.88684191666667	-1.22833676111111	-4.21517123231857	0.00185164530597268	0.0232045803799894	-1.21174093799675
NOCT	1.5226437	0.06996658	4.21374907432324	0.00185577869268023	0.023240450422579	-1.21398733778017
GCLC	1.053187535	-0.594238176666667	4.21059309504893	0.00186498611236146	0.0232928305486904	-1.21897336720713
FAM81A	2.47127723333333	-3.07324004444444	4.20983557407099	0.00186720331063579	0.0232928305486904	-1.22017034188022
HAVCR2	3.26816489666667	-2.23794936888889	4.20970490356266	0.00186758605312012	0.0232928305486904	-1.2203768245773
NME1	1.52948763333333	3.36363665555556	4.20958467162178	0.00186793829349522	0.0232928305486904	-1.22056681442759
SAE1	1.24313227666667	0.183803181111111	4.20944556862808	0.00186834590738269	0.0232928305486904	-1.22078662654398
CD180	3.09058643333333	-3.65988014444444	4.2093004799909	0.00186877116103338	0.0232928305486904	-1.22101589990749
LRP8	3.71206743333333	-1.55185884444444	4.20908995361187	0.00186938839383798	0.0232928305486904	-1.22134858476973
SQLE	2.04626130833333	1.06702136888889	4.20864833530134	0.00187068385375868	0.0232928305486904	-1.22204647187962
ENPP6	-4.708322925	-2.95153803333333	-4.20834303359827	0.00187157999121082	0.0232928305486904	-1.2225289533058
SELENOI	1.295111447	-0.805748508666667	4.20791564705808	0.00187283523948898	0.0232928305486904	-1.22320439089332
RPL39L	3.20406726433333	-0.891829023777778	4.20741943600114	0.00187429374226411	0.0232928305486904	-1.22398862769973
AIFM1	1.782036605	0.666172873333333	4.2069770093114	0.00187559516857078	0.0232928305486904	-1.22468788782693
ARMC4	-1.03283168333333	-3.05144055555556	-4.20655918052242	0.00187682511414995	0.0232928305486904	-1.22534829392507
NDUFS1	1.28515098	1.48865030666667	4.20614049948914	0.00187805842220678	0.0232928305486904	-1.2260100696701
LAMA2	-2.869624875	1.02406201666667	-4.20579713726554	0.00187907050204104	0.0232928305486904	-1.22655281187021
LILRA2	2.59066425	0.347111286666667	4.20513780465648	0.00188101553669943	0.0233011436809027	-1.22759504150741
TOMM5	1.41730001666667	3.17665594444444	4.20436153228301	0.00188330826775525	0.0233090842315407	-1.22882219376437
FAM120A	0.929135178333334	3.40681689055556	4.20405777613351	0.00188420621823546	0.0233090842315407	-1.22930240082912
MLKL	2.58614693	-1.40944014666667	4.2006625105993	0.00189427395442978	0.0234010773962004	-1.23467077452903
TAP1	2.67807435333333	1.97118631555556	4.2004568528003	0.00189488559704886	0.0234010773962004	-1.23499599503973
PDE4A	1.451890963	1.19250934566667	4.20007256091469	0.00189602907018247	0.0234010773962004	-1.23560371625268
HDGF	1.75002423333333	3.32382530555556	4.19982636526748	0.00189676201603419	0.0234010773962004	-1.23599306134544
PDRG1	1.22147871	-0.944430193333333	4.19910417253549	0.00189891377181795	0.0234039506815157	-1.23713521511075
SMDT1	-2.33068628333333	-2.07694415555556	-4.19860432597476	0.00190040456065718	0.0234039506815157	-1.23792576590423
LAP3	2.13879396666667	2.00645797777778	4.19822191915932	0.00190154592001754	0.0234039506815157	-1.23853059725008
CORO1B	1.32756458333333	2.43655162222222	4.19752281490357	0.00190363438787516	0.0234039506815157	-1.23963637978552
GORASP2	1.01454705	2.841968	4.1973559223031	0.00190413331192897	0.0234039506815157	-1.23990036534098
PLA2G7	3.654376146	-1.171316736	4.19648390376508	0.00190674244883002	0.0234039506815157	-1.24127975559157
TDRD5	1.93820838333333	-4.12026191111111	4.19643753819492	0.00190688128323939	0.0234039506815157	-1.2413531010554
BIRC5	2.86270088333333	-1.02764437777778	4.19446835610707	0.00191278754577682	0.0234039506815157	-1.24446839558862
SPTSSB	3.37679687833333	-3.20423974777778	4.19426640198872	0.00191339436674387	0.0234039506815157	-1.2447879201623
LCA5	-1.98741144	-1.83020683666667	-4.19395446045688	0.00191433207119964	0.0234039506815157	-1.24528147318469
RCSD1	1.8118460375	-1.493887275	4.19392622588278	0.00191441696899657	0.0234039506815157	-1.24532614646635
KLF15	-1.99642908333333	-3.08821208888889	-4.19388233492762	0.00191454895144012	0.0234039506815157	-1.24539559177614
C8orf37	-1.73018764416667	-1.31062475444444	-4.19379851943814	0.00191480101575799	0.0234039506815157	-1.24552820731843
REPS1	-1.19012891666667	1.68678592222222	-4.19337210477278	0.00191608394536307	0.0234039506815157	-1.2462029081892
PON2	1.16792628666667	1.42294183777778	4.19333512002998	0.00191619526199021	0.0234039506815157	-1.24626142894311
MFAP5	5.19888642333333	0.138482548888889	4.19160057641562	0.00192142355972757	0.0234458323588235	-1.24900618506265
METTL7B	2.88137248666667	0.172817391111111	4.19134706891689	0.00192218894694139	0.0234458323588235	-1.24940736977973
TARS1	1.26560085666667	1.70465831444444	4.19071550838522	0.0019240971470858	0.0234534614915445	-1.25040687287129
ANXA4	1.12722301666667	1.75232824444444	4.18967583637812	0.00192724277119903	0.0234761537832132	-1.25205236170478
POP4	1.19882824166667	0.166913037777778	4.18807262378638	0.0019321040769999	0.0235197010278736	-1.25459003796702
NRIP2	-1.1334182375	-0.211448768333333	-4.18330887036011	0.00194662533366433	0.0236807036598261	-1.26213238131219
THEMIS2	2.32113853966667	1.32696734511111	4.18189543524049	0.0019509559922213	0.0237164621235256	-1.26437080011998
PGGHG	1.93459003583333	-2.63281745944444	4.181503380247	0.00195215901859035	0.0237164621235256	-1.26499173223238
USF1	1.29790543333333	2.02197612222222	4.18040276320415	0.00195554046112017	0.0237417674575837	-1.26673498165101
AKTIP	-1.08480230566667	1.25293922955556	-4.1798047827957	0.00195738023499585	0.0237483345830551	-1.26768217799878
CD300C	2.25817204166667	0.968022024444444	4.17700470239229	0.00196601941089578	0.0238373334939114	-1.27211809142045
SH2B2	2.41960873	-2.32411484666667	4.17638420786277	0.00196793927977859	0.0238447990665816	-1.27310122010689
HPCAL4	-2.94525841666667	-3.87247974444444	-4.17570122007039	0.00197005479495394	0.023854623755588	-1.27418342164195
RIC3	-3.37511838666667	-3.43235280444444	-4.17241901954607	0.0019802547311616	0.0239622617502043	-1.27938493357714
TARS3	-0.964986416666667	-2.39181301111111	-4.16999925406687	0.00198781017608868	0.0240377786108502	-1.2832205687195
INHBB	3.39603636	-1.77002166	4.16840051370018	0.0019928187354064	0.0240727126573227	-1.28575518375961
DMRTC1	-3.29138656666667	-3.22523954444444	-4.16823683671508	0.00199333225569824	0.0240727126573227	-1.28601469273707
CBARP	-1.41345103333333	-1.33791690555556	-4.16638750835503	0.00199914404429178	0.0241211496548111	-1.28894702951213
DLGAP5	3.09884292833333	-0.901382447777778	4.16612147520711	0.0019999815618406	0.0241211496548111	-1.28936889343369
SQOR	2.74865865833333	0.565572905555556	4.16478728901094	0.00200418739059394	0.0241442779701534	-1.29148472410744
USB1	1.37463472333333	-0.279314031111111	4.16467548762287	0.0020045402515146	0.0241442779701534	-1.2916620355671
CDKN3	3.32834619716667	-1.02980726855556	4.16355773831954	0.00200807162900332	0.0241708898385101	-1.29343481779172
SLX4IP	1.15575542666667	-1.19059011555556	4.16226779177523	0.0020121551951934	0.0242041089400764	-1.29548090681177
SEC13	1.03720007	1.99122322666667	4.16107897664972	0.00201592636440302	0.0242196197303973	-1.29736676995445
COLEC10	1.51805078333333	-4.41793834444444	4.16102621126973	0.00201609391980227	0.0242196197303973	-1.29745047785875
ZDHHC17	-1.50664170166667	-0.918261737777778	-4.15979293353424	0.00202001435349686	0.0242507829542591	-1.29940707133642
SDSL	1.76800267833333	0.0972634388888889	4.1591048603902	0.00202220514329128	0.0242611540944473	-1.30049878221759
NFATC4	-2.90883946666667	-3.04785091111111	-4.15720078431395	0.00202828069174544	0.024314434537397	-1.30352014067906
GULP1	-2.54116325133333	-0.440092817555556	-4.15670353039897	0.00202987050239813	0.024314434537397	-1.30430925107546
KLK7	6.7976018	1.19585233333333	4.15646436899164	0.00203063561248114	0.024314434537397	-1.30468879618957
TRMT10B	-0.945253852833334	0.335015298111111	-4.15462565822648	0.00203652806363819	0.024369030834791	-1.30760704075657
BTK	1.504276675	-0.11855365	4.15391813829954	0.00203880022777326	0.0243802638094221	-1.30873006980332
CD300A	1.958830119	-0.221409804	4.15320887391867	0.00204108067664746	0.0243915811057661	-1.30985593127792
PRELID1	1.397505125	2.73607386666667	4.15275041450235	0.00204255616027929	0.0243932703034269	-1.31058370754295
ANKAR	-1.285410188	-0.643777069	-4.15207373635063	0.00204473600344583	0.0244033636338143	-1.31165794120733
HPCAL1	1.96251348	1.40699897333333	4.15108193404479	0.00204793541631138	0.0244256041434033	-1.313232542252
VOPP1	1.41948779166667	0.555642651111111	4.14805274075053	0.00205773987568198	0.0245265422991978	-1.31804250600169
POC1A	2.090532035	-2.18565897666667	4.14721847804547	0.0020604487786412	0.0245410563748516	-1.31936740955376
ACSS3	-2.36028955266667	-0.142537768444444	-4.14637501162981	0.00206319138825148	0.0245410563748516	-1.32070701880035
ZNF280D	-1.2398163175	1.13667241666667	-4.14614056034135	0.00206395441169591	0.0245410563748516	-1.32107939467064
NPHP3	-1.4838669725	1.31008731833333	-4.14602628048999	0.00206432644413267	0.0245410563748516	-1.32126090635191
TRIM69	1.21403295	-2.22028806666667	4.14512621919218	0.00206725902117689	0.0245599505803757	-1.32269053902112
PARP14	1.77085921666667	3.32480587777778	4.14427927465335	0.00207002254352547	0.0245768131076751	-1.32403589562833
QTRT2	1.27272942166667	-0.199690662222222	4.14312811232767	0.00207378495223869	0.0246055055592033	-1.3258646416069
DNAJC21	0.993541600000001	2.83682366666667	4.14158896958968	0.00207882668349705	0.0246493301433593	-1.32830999688367
TMSB15A	-2.46955661666667	-3.69442577777778	-4.13959354107762	0.00208538229702215	0.0247039397831054	-1.33148073196197
ARFGEF3	2.83531152	-1.12994467233333	4.13936500777103	0.00208613449054445	0.0247039397831054	-1.33184390321507
SAMD10	2.11267035833333	-0.758273027777778	4.13809701877016	0.00209031314166005	0.0247374016065452	-1.3338590334634
GPRASP2	-2.88074458	-0.369248186666667	-4.13747525298452	0.00209236538990801	0.0247389343851648	-1.3348472380484
PKP4	1.406755268	1.04948667733333	4.13723809347435	0.00209314873626394	0.0247389343851648	-1.33522418072834
DNASE2	1.917205336	0.416414570666667	4.13649968766431	0.00209558969691521	0.0247433876795464	-1.33639785232417
NAA11	1.41707258333333	1.98499158888889	4.13621729370239	0.00209652400427738	0.0247433876795464	-1.33684672625811
LPAR4	-2.89994184	-2.42463583666667	-4.13589665729757	0.00209758536990248	0.0247433876795464	-1.33735639986069
DCPS	0.97804086	-0.691256893333333	4.13368519281788	0.00210492116305379	0.0248094200466977	-1.34087202559286
TRAM1	1.26427851666667	3.06699317777778	4.13339164078137	0.00210589695430293	0.0248094200466977	-1.3413387393835
MORC3	-1.0013130555	-0.0143135936666667	-4.13253245611446	0.00210875569547157	0.0248158963908387	-1.34270480565976
SPAG11B	-1.52049515833333	-3.53620647222222	-4.13241068894696	0.00210916117870068	0.0248158963908387	-1.34289841764137
ARHGAP10	-1.48827361583333	0.240180656111111	-4.13190036357548	0.0021108614500751	0.0248199297448059	-1.34370986433012
INSYN2A	-2.39878106666667	-3.99018114444444	-4.1312172817958	0.00211313956164655	0.0248307479081912	-1.34479605465535
CRLS1	1.34009903333333	1.00150277888889	4.13067978616898	0.00211493395744705	0.0248358718548246	-1.345650784796
STIM2	-1.74498725416667	-2.77212357777778	-4.1290791816085	0.00212028699236681	0.0248578011362638	-1.34819629385875
TMEM65	1.54842535166667	0.659993907777778	4.12901442435991	0.0021205038656701	0.0248578011362638	-1.34829928678907
ATRNL1	-1.81114518333333	0.285189227777778	-4.1288238642259	0.00212114219092102	0.0248578011362638	-1.34860236550125
AKNAD1	-0.974127575	-3.42311548333333	-4.12849641511087	0.00212223953039312	0.0248578011362638	-1.349123171579
BUB1B	2.21740081	-0.814055926666667	4.12772978996824	0.00212481096602717	0.0248681658152473	-1.35034253719864
CCDC181	-3.015900625	-2.212361025	-4.12742189866886	0.00212584462750118	0.0248681658152473	-1.35083227838621
TTL	1.36493794833333	1.09269661722222	4.12650722630723	0.00212891851784002	0.0248882008824724	-1.35228725366346
GPT2	2.30940319833333	-2.30877033444444	4.12453188580016	0.00213557292740723	0.0249387189429203	-1.35542979697804
SEZ6L2	2.51788890566667	0.572241351444444	4.12413497426136	0.00213691266147866	0.0249387189429203	-1.35606129708105
DUSP23	1.68379482333333	1.16474395888889	4.12401088668203	0.00213733168800897	0.0249387189429203	-1.3562587287797
RAPGEF1	1.40724158583333	0.523307163888889	4.1233896759295	0.00213943073237656	0.0249472905043195	-1.357247145806
AKAP12	-2.79442567966667	2.60286854688889	-4.11942060209322	0.0021528934324687	0.0250882750282076	-1.36356352926951
RALGAPA1	-1.04196202333333	1.15101985111111	-4.11846949534195	0.00215613272793681	0.0251036313547843	-1.36507741171679
JUND	-2.51299543333333	4.01653884444444	-4.11822766744423	0.00215695716792639	0.0251036313547843	-1.36546234860884
ASS1	2.25968603333333	3.38873820555556	4.11690550668754	0.00216147055520474	0.0251334758369738	-1.36756706667704
EIF6	1.08788395	2.3633658	4.11667141398156	0.00216227070069787	0.0251334758369738	-1.36793973625368
CLSPN	3.32027661	-3.50505842666667	4.11591857050774	0.00216484608916486	0.0251384450183636	-1.36913828990174
ZNF583	-0.9426729	3.15601466666667	-4.11574275980651	0.00216544798205659	0.0251384450183636	-1.36941819694899
TCF23	-2.01967127666667	1.72818194888889	-4.11444253489721	0.00216990481500667	0.0251656924000003	-1.37148839556674
NOMO1	1.15737186666667	5.08524977777778	4.1142551693771	0.00217054785138922	0.0251656924000003	-1.37178673344644
TGFB1	2.168568605	1.26272392	4.11324693176456	0.00217401155965317	0.0251774046132046	-1.37339220221031
ZPBP	-2.9804991	-3.59168536666667	-4.11315953719543	0.00217431206980147	0.0251774046132046	-1.37353137103312
MTA3	-1.1049302	1.9793702	-4.11221447469255	0.00217756450591075	0.0251991072316912	-1.37503636759374
ZNF660	-2.112857436	-0.598133157333333	-4.10907072945091	0.00218842064334142	0.0252753067558541	-1.38004352729718
PRICKLE3	1.74776792333333	0.119536715555556	4.10900254747636	0.00218865672335165	0.0252753067558541	-1.38015213682577
ZNF101	1.36308446166667	0.468247197777778	4.10856228936196	0.00219018176252542	0.0252753067558541	-1.3808534537294
THAP9	-1.33373916666667	-2.87956041111111	-4.10836039888009	0.00219088147857127	0.0252753067558541	-1.38117506674843
GOLT1A	2.65257825	-3.87257503333333	4.10830858242374	0.00219106110304248	0.0252753067558541	-1.38125761155742
ATP5MF	2.01615573333333	3.30066108888889	4.1053175392797	0.00220145604559575	0.0253780420716466	-1.38602297533971
HIC2	-1.2336844575	-1.02826240666667	-4.10494826969792	0.00220274298663877	0.0253780420716466	-1.38661137655097
ATP5PF	1.22300258333333	3.55819265555556	4.10184223541836	0.0022135992350957	0.0254757596453912	-1.39156125780009
SPATA6	-1.17059564733333	0.342041651777778	-4.10172466584059	0.00221401127086669	0.0254757596453912	-1.39174864405455
MIEN1	1.62784321333333	1.54055202888889	4.10117868988758	0.00221592576354179	0.0254817526167284	-1.39261886081477
SIGLEC8	2.17726903333333	-4.12690574444444	4.10066564532936	0.00221772636946583	0.025486429251611	-1.39343662260767
CDK3	1.26324735	3.2917098	4.09701819190246	0.0022305721463711	0.0256101091064221	-1.39925137683328
HMGXB3	1.26587819	0.60474172	4.09633037305183	0.00223300330818095	0.0256101091064221	-1.40034807830523
VEGFA	2.10015711666667	3.97003227777778	4.09615570604179	0.00223362112964681	0.0256101091064221	-1.40062658760326
SCAMP3	1.27858605	0.950009433333333	4.09602283637198	0.00223409122865583	0.0256101091064221	-1.40083845289899
UGT3A2	3.37821026	-2.85939376	4.09532470546069	0.00223656296031924	0.0256223791769906	-1.40195168254405
IL17RD	-1.855690505	1.57876299666667	-4.09490610851012	0.00223804638306966	0.0256233187652133	-1.40261920006129
TRIM38	1.39480798333333	1.33495818888889	4.09450897725513	0.00223945469344355	0.0256233977565218	-1.40325250713573
ANKRD55	1.33329835	-4.79507243333333	4.09340122868774	0.00224338793494152	0.0256453546588782	-1.40501914147425
HSPBAP1	1.09525981266667	-0.622572624888889	4.09317870332124	0.00224417892442601	0.0256453546588782	-1.40537404250759
MAP7	2.55851506666667	-1.07824047222222	4.08997547830621	0.0022555977143093	0.0257528651907744	-1.41048347287227
TSHZ3	-3.04404877166667	-0.369145381111111	-4.08974995362294	0.00225640396169441	0.0257528651907744	-1.41084325238227
ZDHHC24	1.79994408466667	-0.704652043555556	4.08655100522125	0.00226787288708966	0.025867615637896	-1.4159472063175
PSMB6	1.45236941333333	2.10745949555556	4.08576035959122	0.00227071697166282	0.0258839084226204	-1.41720888257713
CCDC51	1.04930476	-1.19036176	4.08525703900197	0.00227252945582577	0.0258884290157747	-1.4180120985155
FAM186A	-1.73331251666667	-4.12120347777778	-4.08485005502884	0.00227399614037684	0.0258890071174658	-1.41866159992011
NCF4	1.47265689	1.27834235333333	4.08382281117773	0.00227770254462361	0.0259150674087729	-1.42030105765088
LILRA3	2.46163402583333	1.17509291722222	4.08137654468756	0.00228655456060009	0.0259859962288614	-1.4242057628162
LRFN5	-3.31185777666667	-2.83802229111111	-4.08115988779898	0.00228734029515148	0.0259859962288614	-1.42455162355721
NFKBID	-1.61865447166667	0.412520885555556	-4.08092284692689	0.00228820028048932	0.0259859962288614	-1.42493003088949
GNG10	1.15939868333333	3.10359917222222	4.07855882025791	0.00229679562679981	0.0260672807221186	-1.42870429153572
NEXMIF	-1.98921335	-4.36778233333333	-4.07817093641142	0.00229820917326926	0.0260672807221186	-1.42932362835578
SLC25A20	1.39233142066667	-0.0907479328888889	4.07760217920437	0.00230028352385318	0.0260746335710672	-1.43023180011345
SSNA1	1.09759567833333	0.999751407222222	4.07661131288369	0.00230390208424808	0.0260834413348034	-1.43181407528925
SLC19A2	-2.20209362666667	-0.368223191111111	-4.07635407242297	0.00230484248407451	0.0260834413348034	-1.43222487196465
TMEM147	1.22307805	2.8802327	4.07605066231659	0.00230595218665957	0.0260834413348034	-1.43270940899942
EPM2AIP1	-2.46684075333333	-3.09471098222222	-4.07582802506152	0.00230676682555114	0.0260834413348034	-1.43306496129874
HIP1	1.28363177666667	1.47321954111111	4.07422220047594	0.00231265158307596	0.0261338204851427	-1.43562964638492
ZNF100	-1.39406124766667	-0.120003165111111	-4.07335494420187	0.00231583632814501	0.026153645104264	-1.4370148842108
CENPC	-1.01899895166667	0.510842432222222	-4.07291673926694	0.00231744726272696	0.0261556825627776	-1.43771484829894
CLINT1	1.32726815	1.94219206666667	4.07218839153131	0.0023201274338145	0.0261697779147836	-1.43887832198707
UQCRFS1	1.44475255	1.3700427	4.07021947583511	0.00232738898399355	0.0262116064706736	-1.44202382064403
MTDH	0.971988350000001	2.64779166666667	4.06988352766554	0.00232863038001108	0.0262116064706736	-1.44256057149667
KDF1	2.01469287833333	-2.63054433111111	4.06967422483191	0.00232940414836024	0.0262116064706736	-1.44289498559341
TSEN15	1.27648318333333	-1.64390911111111	4.06875619153729	0.00233280120880989	0.0262116064706736	-1.4443618383189
BAZ2B	-1.16847356416667	0.658815490555556	-4.06866366985462	0.00233314386211012	0.0262116064706736	-1.44450967706902
NDUFAB1	1.44429035333333	1.41128774888889	4.06831611675668	0.00233443149545583	0.0262116064706736	-1.44506503526471
PSME2	2.01590281666667	2.62729951111111	4.0681731660094	0.00233496132408505	0.0262116064706736	-1.44529346179567
ZNF493	-1.1510094085	2.555503734	-4.06808060135607	0.00233530447061514	0.0262116064706736	-1.44544137576058
STK16	0.896322246666667	0.292383511111111	4.06736807126671	0.00233794766893404	0.0262251749563129	-1.44658000016576
ABCA6	-2.54901218166667	-0.846774741111111	-4.06505915111985	0.00234653448043787	0.026305356493149	-1.45027008202111
PBX3	-1.68309507916667	2.06531026388889	-4.06418099942398	0.0023498090087234	0.0263138871389137	-1.45167370066377
YBX1	0.955982783333334	3.72686483888889	4.06408325158594	0.0023501737966444	0.0263138871389137	-1.45182994446944
LRRK2	-2.16189454866667	-1.79130886711111	-4.06340512769826	0.00235270614766775	0.0263261194638661	-1.45291391495909
COPG1	1.1931397	2.43863943333333	4.06221208470556	0.00235716835810964	0.0263520925534151	-1.45482111079727
FCGR2B	2.30837314666667	2.13891198444444	4.06201406941945	0.00235790983468535	0.0263520925534151	-1.45513767425926
SPRR2A	-4.472700506	-2.675607553	-4.06155360230848	0.00235963502227041	0.0263552637429396	-1.45587383306053
BPIFA1	-1.30621961666667	-2.29492251111111	-4.05950858039936	0.00236731297150359	0.0264240376646335	-1.45914356401959
WNK4	-1.01114152	-1.16209361833333	-4.05914443967674	0.0023686828775068	0.0264240376646335	-1.4597258319349
C1orf162	2.35126749166667	0.846990997777778	4.05582615161821	0.00238120485508506	0.0265266710462867	-1.46503257534766
DDAH1	1.91837516333333	0.584374528888889	4.05550191828029	0.00238243212007264	0.0265266710462867	-1.46555117397612
SIRT7	0.921652325	0.165837233333333	4.05531554069205	0.00238313788447506	0.0265266710462867	-1.46584928342763
LPCAT1	1.25639215	2.64315203333333	4.05517075256081	0.00238368631202412	0.0265266710462867	-1.46608087376902
DZIP3	-1.340325104	-0.792372060333333	-4.054040813292	0.00238797085302023	0.0265581867862664	-1.46788831193004
COMMD9	1.091059215	0.340501458333333	4.05331722590957	0.00239071883049109	0.026572585469118	-1.46904583500637
SMG5	1.32540791216667	0.657968318111111	4.04990138539639	0.0024037362089541	0.0267010406102775	-1.47451100804194
TMEM171	1.68573821666667	-3.52365865555556	4.04945047433415	0.00240546014269069	0.0267039667571079	-1.47523254796223
ATR	1.24956870583333	-0.163022679444444	4.04901444898943	0.00240712840199207	0.026706271663849	-1.47593029126926
DTNBP1	1.01904734333333	-1.02966780444444	4.04698906167923	0.00241489362912016	0.0267761765402262	-1.47917168782884
FKBPL	1.85951895	-4.13912903333333	4.04504696027091	0.00242236429317773	0.0268427325675525	-1.48228025762878
KLHDC8B	-1.57502637	1.26749272	-4.04387243995756	0.00242689410320501	0.0268495695225876	-1.48416043999759
AKAP6	-3.04637791	-3.38686369666667	-4.04374701201505	0.00242737837144817	0.0268495695225876	-1.48436123591786
TFAP2C	2.24715207333333	-2.48133428444444	4.04374485513572	0.00242738669989265	0.0268495695225876	-1.4843646888537
SLC6A6	-1.7181389525	2.01294072666667	-4.04150224523394	0.00243606246290687	0.0269292418813719	-1.48795517189582
VEGFD	-3.1909326	-4.28337993333333	-4.03924879820405	0.00244481300801865	0.0270096441320925	-1.49156361202694
ZBTB37	-0.819723603833333	0.133191744111111	-4.03886023970299	0.00244632519009048	0.0270100300577381	-1.49218587136496
CD48	2.827748595	-0.56134997	4.03831536231541	0.0024484473871881	0.0270171466670774	-1.49305849892415
CACHD1	-2.02219462166667	-0.145971457777778	-4.03789010728817	0.00245010502247358	0.0270191316229837	-1.49373957451953
SOWAHC	-1.52199173666667	-1.08424632777778	-4.03706286504212	0.00245333297770033	0.0270384208344019	-1.49506452259569
PSEN1	0.970509033333334	1.65400313888889	4.03594806908891	0.00245769006353604	0.0270568000132342	-1.49685015880812
NTF3	-1.42498540666667	0.289121628888889	-4.03587901357138	0.00245796022872358	0.0270568000132342	-1.49696077409442
TLR2	2.51863606166667	-0.906372325555556	4.03328033224269	0.00246814975924567	0.0271526174476822	-1.50112383665883
RAN	0.988071625	2.79339801666667	4.03246327071553	0.00247136266078251	0.0271601463726343	-1.50243292778473
DDR1	2.18987343333333	2.60044717222222	4.03235085537678	0.00247180505163332	0.0271601463726343	-1.50261304519853
GABRA2	-2.45009191666667	-4.08681521111111	-4.03168160181503	0.00247444050591513	0.0271640103018674	-1.50368538750576
STXBP4	-1.48305330883333	0.171240124111111	-4.03115908685983	0.00247650017212229	0.0271640103018674	-1.50452264821447
IL1R1	2.470431251	2.138666108	4.03113029544309	0.00247661371544591	0.0271640103018674	-1.50456878357492
SCAMP1	-1.07410993966667	0.343399580222222	-4.03070627016277	0.00247828655765905	0.0271660620025409	-1.50524825302937
PHLPP1	-1.13307113333333	-2.69085258888889	-4.02996989238403	0.00248119450058442	0.0271790257184618	-1.50642829534074
OR4E2	1.24786393333333	-2.01687341111111	4.02965421915733	0.00248244218714894	0.0271790257184618	-1.50693418012684
RIIAD1	-1.11360677	-1.81939019333333	-4.02825367764497	0.00248798573683806	0.0272234178410216	-1.50917877266683
FMO5	-1.712874504	-1.43212578866667	-4.02770767505779	0.00249015042072133	0.0272308075911894	-1.51005389262196
SPG21	1.05439175	2.35562093333333	4.02597687707208	0.00249702544724044	0.027289667230929	-1.51282820856479
SLC16A14	-2.37167106666667	-2.42136757777778	-4.02373415185966	0.00250596363503968	0.027370991100995	-1.51642362752397
SLC6A9	3.4958546575	-0.377812093333333	4.02300016925475	0.00250889616046233	0.0273866611330706	-1.51760043936733
CIRBP	-1.98376358333333	3.58546144444444	-4.0220956885448	0.00251251485072526	0.0273995305596203	-1.51905070272703
TAS2R5	-1.552184124	-1.360932992	-4.02195649371377	0.00251307223520472	0.0273995305596203	-1.51927389924868
CENPK	2.41602345333333	-2.28088329777778	4.02129958427728	0.00251570448394563	0.0274118836617771	-1.52032727322644
LMNB1	3.14710010833333	-3.10018369444444	4.02068040442863	0.0025181882033049	0.0274226045915585	-1.52132019346559
MICALL1	1.0791777	-1.62621526666667	4.01947814445599	0.00252301820058711	0.0274588480830563	-1.52324827383564
SKA1	3.69310480333333	-3.28568979777778	4.01858626516254	0.0025266075566793	0.0274748841273357	-1.52467870305594
PHTF1	1.73903689416667	-1.18003315388889	4.01788211833912	0.00252944517811799	0.0274748841273357	-1.52580810639945
TRIM58	2.46684661666667	-3.33000548888889	4.01701166895735	0.00253295760894154	0.0274748841273357	-1.52720432867466
CCDC107	1.5428737015	0.095314552	4.01689995445379	0.00253340876959084	0.0274748841273357	-1.52738352797598
ADA2	2.60403233833333	-0.174209041111111	4.01637624144707	0.00253552491877029	0.0274748841273357	-1.52822362660001
LAMTOR1	1.24112301666667	1.07641176111111	4.01634918895347	0.00253563427931242	0.0274748841273357	-1.52826702293194
FURIN	1.44555536	1.80027049666667	4.01622708765438	0.00253612793929169	0.0274748841273357	-1.5284628931418
RIOX1	0.8273935315	-0.142258962333333	4.01613185485051	0.00253651303910209	0.0274748841273357	-1.52861566316672
YKT6	1.19303623166667	-0.432361812222222	4.0104142135199	0.00255974688629595	0.0276868197390091	-1.5377897172842
SIGLEC10	3.08013638666667	-2.89428884222222	4.00923898990715	0.00256455010563182	0.0276868197390091	-1.53967586101005
PCDHB16	-2.89165242	-2.95192182666667	-4.00918762517141	0.00256476025277385	0.0276868197390091	-1.5397583011762
FCMR	1.931767929	1.08407687366667	4.00886652622804	0.00256607436642389	0.0276868197390091	-1.54027367054679
MAPKAP1	1.02961985166667	1.93712879111111	4.00798690470565	0.0025696778880052	0.0276868197390091	-1.54168554043997
COX7B	1.69799616333333	2.48657542888889	4.00763257543051	0.00257113096153983	0.0276868197390091	-1.54225429578488
ZDHHC13	1.25227541166667	-1.37972535888889	4.00746202145158	0.0025718306964397	0.0276868197390091	-1.5425280675501
PNRC1	-1.09954749166667	4.22634963888889	-4.00734408584858	0.00257231467002682	0.0276868197390091	-1.54271737875455
NRK	-5.21652438666667	-0.589752357777778	-4.00686095264247	0.00257429830840922	0.0276868197390091	-1.54349292522975
PRSS35	-3.67950853266667	-3.02794667244444	-4.00673261794426	0.00257482549258167	0.0276868197390091	-1.54369893828911
NMI	1.52765404	1.34223802	4.00666450056295	0.00257510535704189	0.0276868197390091	-1.54380828651046
BRMS1	1.18567892433333	-0.325231497111111	4.00655224746888	0.00257556662555643	0.0276868197390091	-1.54398848658481
MTMR8	-1.79495004333333	-2.43459941888889	-4.0061489637847	0.00257722450859512	0.0276868197390091	-1.54463589074753
ALG3	1.57717876833333	-1.87849388777778	4.00581771360681	0.00257858710376929	0.0276868197390091	-1.5451676715108
JAKMIP1	1.82714648333333	-3.15975867777778	4.00547466247496	0.0025799990402077	0.0276868197390091	-1.54571841080983
NDFIP2	1.26720936333333	1.40593422888889	4.00539976365883	0.00258030741824937	0.0276868197390091	-1.54583865630087
MOBP	-2.67150724166667	-4.21706061111111	-4.00469724118688	0.00258320177370625	0.0277016039586731	-1.54696654542405
HLA-DPB1	2.18678545416667	3.63730358611111	4.0043301810829	0.00258471539890047	0.0277016039586731	-1.54755587786086
HDAC5	-1.45814435	-1.36318471666667	-4.00322043956676	0.00258929724948657	0.0277255379230953	-1.54933771670186
TRNP1	1.98787721666667	0.469692761111111	4.00284609823022	0.00259084473773907	0.0277255379230953	-1.54993880449241
RABEPK	0.953716268666667	0.166637423777778	4.00268821067943	0.00259149771989553	0.0277255379230953	-1.55019233279222
ALDH4A1	-0.945658083333334	3.05255327777778	-4.00213236778226	0.00259379791923117	0.0277339188042238	-1.55108490205503
ZNF354A	0.831999935666667	-0.621202042888889	4.00097764332637	0.00259858328257251	0.0277494301814515	-1.55293926750509
PRKCZ	1.39661675	2.3391627	4.00092324655358	0.0025988089402272	0.0277494301814515	-1.55302662682492
GOLGA6L9	-1.15231960166667	1.64282926555556	-4.0003110380973	0.00260135002475749	0.0277494301814515	-1.55400983614011
ZNF546	-1.076915565	1.47938866333333	-4.0000944007185	0.00260224984364506	0.0277494301814515	-1.55435776717552
CDH6	2.39181931333333	1.93775866222222	3.99995306749973	0.00260283705760169	0.0277494301814515	-1.55458475872576
EBNA1BP2	1.45863121666667	3.03048687777778	3.99941089619795	0.00260509097327157	0.0277572746825743	-1.55545554741479
TRPM6	1.404835924	-3.86419141733333	3.99851067749718	0.00260883789550872	0.0277776295989234	-1.55690147683185
MELK	3.67679114333333	-1.61466097111111	3.99822220179596	0.00261003979714233	0.0277776295989234	-1.55736484595504
DIO3	-1.68004807466667	-0.0376539731111111	-3.99746756597102	0.00261318665539751	0.0277949417145364	-1.55857703890626
LEO1	1.10879762166667	1.02584970944444	3.99651941993554	0.00261714611059863	0.0278150922805596	-1.56010016712128
SLC39A3	1.067485325	0.444577853333333	3.99628555361749	0.00261812370459654	0.0278150922805596	-1.56047587263539
KIAA2013	1.00364855	2.7502071	3.99541322895324	0.00262177353022698	0.0278331435130354	-1.56187731583074
FEN1	1.76224553166667	-1.38953951222222	3.99515205425524	0.00262286733061475	0.0278331435130354	-1.56229692631454
RIDA	1.26245372333333	0.343468775555556	3.99409282296733	0.0026273083124568	0.0278640981351277	-1.5639987981475
ARG1	-1.35207066666667	-4.26092139444444	-3.99165588489454	0.00263755555640192	0.0279565598801465	-1.56791473452537
NRAS	1.11342541666667	2.87388859444444	3.9904129005853	0.00264279842817958	0.0279808894296621	-1.56991236290414
SGPP2	5.0925601	-1.44785993333333	3.99038609375063	0.00264291161917668	0.0279808894296621	-1.56995544675934
TMEM250	1.02503901766667	-0.709169488222222	3.98984655085008	0.00264519090499623	0.0279864637542788	-1.57082261608531
DBNDD2	1.29707177	1.30288685333333	3.98953701973026	0.00264649944383877	0.0279864637542788	-1.57132011895356
NOP16	1.99512021	0.415746473333333	3.98829048473637	0.002651776042806	0.0280260538535635	-1.57332376124935
PI16	-1.89296033333333	-3.36814372222222	-3.98756556646051	0.00265484971326884	0.0280423293803625	-1.57448905581359
CCNB2	3.19057883383333	-1.28158811077778	3.98714559893458	0.00265663209751552	0.0280449545444421	-1.57516417484246
RCAN2	-1.46279482166667	1.59356595222222	-3.98600941639007	0.00266146047417963	0.0280797133929026	-1.57699074838194
PSMC3	1.12598086633333	0.433543212888889	3.98499995637321	0.00266575805886986	0.0280931851393871	-1.57861372330117
AREL1	1.0383653675	-0.273265838333333	3.98498768709234	0.00266581033782742	0.0280931851393871	-1.57863345015403
TTC9	3.88230039	-2.75985430666667	3.98152951930677	0.00268058848463287	0.0282326496849236	-1.58419427332524
SCYL2	1.0182606205	1.08947656833333	3.97891181018929	0.0026918322266862	0.0283347498173463	-1.58840453795494
TSHR	2.0402395	-4.0831792	3.97832210947085	0.0026943719750388	0.0283451652425831	-1.58935310871076
TCIRG1	1.632279225	0.68739307	3.97714987928109	0.00269942806379042	0.0283820257149765	-1.59123883412077
KRIT1	-1.58716896666667	-2.56327281111111	-3.97634292740963	0.00270291441688659	0.0284023489645715	-1.59253704137322
PRKAG1	1.03521046	0.962974446666667	3.97597055600082	0.0027045248039187	0.028402947452527	-1.59313613002975
TGFA	1.49983506	-1.40737677833333	3.97425941662259	0.00271193789930473	0.0284511739577081	-1.59588929724532
INCENP	1.34911767833333	-1.76077148111111	3.97393703518695	0.00271333692600685	0.0284511739577081	-1.59640803620619
RNF38	-0.784075816666666	2.84348165555556	-3.97383379045164	0.00271378513357268	0.0284511739577081	-1.59657416823819
RIMS3	-1.316032945	-2.511970085	-3.97228938872215	0.00272049900241181	0.0285052170544972	-1.5990594255107
MMP21	-1.8376766	-1.5717936	-3.97177413005144	0.00272274282917087	0.0285123882523254	-1.5998886428667
COG2	1.01306454733333	0.888418627555556	3.97111410389115	0.00272561992312418	0.028513716458958	-1.60095088243119
PRORP	0.939733191666667	-0.118782575555556	3.97102956951216	0.00272598864418391	0.028513716458958	-1.60108693484408
PARP3	1.408171337	-0.352779125333333	3.96993402720988	0.00273077190911778	0.0285392344388474	-1.60285021103904
NOVA1	-2.60404142466667	-1.94966274177778	-3.96975600573225	0.00273155000371817	0.0285392344388474	-1.60313674978074
ZNF287	-1.61025873666667	-1.32054593777778	-3.9688569999435	0.00273548292809408	0.0285499889793421	-1.60458382176201
NHLRC2	-0.829396266666666	3.54430578888889	-3.96867490293399	0.00273628028075206	0.0285499889793421	-1.60487694295319
SLC46A3	1.94588691366667	-0.796855390888889	3.9683233888691	0.00273782015444264	0.0285499889793421	-1.60544278521133
SORT1	2.51063090833333	1.16617541555556	3.96809406555215	0.00273882523899399	0.0285499889793421	-1.60581194117144
GIMAP4	1.81249237	1.38650099333333	3.96764119215208	0.00274081124335145	0.0285544118367167	-1.60654097729614
MYCBP	1.98949178	2.18769574	3.9669066309572	0.00274403576126916	0.0285717254322581	-1.60772352482109
FAM171B	-2.334957545	-0.12758123	-3.96553898160291	0.00275004997677717	0.0286180499575377	-1.60992542647184
MRPL14	1.540578605	-1.75395426333333	3.96345800780421	0.0027592275923933	0.0286972225820928	-1.61327618459681
PDIA3	1.20672852516667	2.76998410844444	3.96236771048389	0.00276404891060983	0.0287262078282502	-1.61503196576988
PLEKHB2	1.84609351666667	1.36974198777778	3.96211746776826	0.00276515673691316	0.0287262078282502	-1.61543496811569
VCAN	3.46916786666667	1.76522042777778	3.96054641565056	0.0027721224557269	0.0287822186147136	-1.61796522613062
CNPY2	1.41358203	1.15332042333333	3.95963134867089	0.00277618816137598	0.0288080728391591	-1.61943911729659
RXRG	-2.0686226	-4.537045	-3.9577393984893	0.00278461409301919	0.0288732897089577	-1.6224867697926
ADIRF	-1.41041402833333	1.93250858111111	-3.95738750297243	0.00278618424334219	0.0288732897089577	-1.62305366659106
TECRL	-1.26161116666667	-2.83129924444444	-3.95715762058205	0.00278721047562406	0.0288732897089577	-1.62342401025614
GATA6	-2.09685437166667	1.21284061888889	-3.95629250566744	0.00279107604720721	0.0288969617480955	-1.6248177761934
LIX1L	-1.63997378833333	2.12411900777778	-3.95591782248384	0.00279275198118518	0.0288979497589077	-1.62542144578407
MOSMO	-1.27012468333333	-2.22550678888889	-3.95458376500474	0.00279872771782127	0.0289434036157489	-1.62757093801684
SH3BGRL3	1.19271166833333	1.47116809555556	3.95404776844156	0.00280113242335927	0.0289518966810067	-1.62843461639196
TRAF7	1.83811956666667	-2.25891872222222	3.95314250136535	0.00280519875808104	0.0289775446851716	-1.62989339327932
HERPUD2	-0.952831923333333	0.456615984444444	-3.95261425700476	0.00280757442145487	0.0289857090467988	-1.63074466654698
CLEC16A	1.1302570365	-0.551498942333333	3.95201767995545	0.00281025993589192	0.0289970613249706	-1.63170609706901
DCAF16	-1.03056470166667	-0.169712327777778	-3.95089725115968	0.00281531087962864	0.0290260846291407	-1.63351186495036
ADRM1	1.414303155	0.26427194	3.95068965802486	0.00281624776482693	0.0290260846291407	-1.63384645342783
C2orf49	-0.900559783333333	2.12457984444444	-3.94963440409757	0.00282101527705914	0.0290457166006138	-1.63554733585294
TANGO6	-1.55013140033333	-1.31763018322222	-3.94956486928085	0.00282132972449629	0.0290457166006138	-1.63565941810172
EIF5A	1.0814699	3.83236173333333	3.94719053854444	0.00283208893045477	0.0291318683943461	-1.63948689949668
CASZ1	2.39747101716667	-0.653919955222222	3.94697493472082	0.00283306806319341	0.0291318683943461	-1.63983448999102
EPS8L2	1.128485695	1.05188656833333	3.94644942876892	0.00283545605917179	0.0291318683943461	-1.64068171815327
ATP5MC3	1.36895488333333	3.39593462222222	3.9463141361552	0.00283607119568672	0.0291318683943461	-1.64089984389193
SIMC1	-1.44975160166667	0.153977865555556	-3.94566204538293	0.00283903802966893	0.0291459693062699	-1.64195120738882
TMEM126A	1.27769964333333	1.06793383555556	3.94519175221279	0.00284117975629337	0.029151588475908	-1.64270948918245
GLB1	1.75697452	0.381779246666667	3.94457161905664	0.00284400645058819	0.0291642254304849	-1.64370940521531
TRPC4	-2.3859829	-3.1002513	-3.94356167859771	0.00284861628643211	0.0291840903908981	-1.64533794805747
NLGN3	-1.74618443333333	-3.62103228888889	-3.94344794065117	0.0028491359301987	0.0291840903908981	-1.64552135928384
IPO13	0.916954526666667	1.02492937444444	3.94183913042216	0.00285649689783732	0.0292431070996963	-1.64811584670478
VCY	-0.815564791666667	-3.44846394444444	-3.94129591430791	0.00285898683994699	0.0292522190159993	-1.64899194358337
ZW10	1.59432377	-0.521421953333333	3.94080332331618	0.00286124670084294	0.0292589679408346	-1.64978642126459
PPM1N	1.92819674233333	-2.23619075511111	3.9398932138645	0.00286542694523083	0.029285336090889	-1.65125436759032
RNF26	1.223242916	0.836434783	3.93894857219124	0.0028697725798817	0.0293133641623224	-1.65277811093486
POU2F2	2.53638090083333	-2.92321454944444	3.9371248672519	0.00287818174599487	0.0293364995314662	-1.65572010168855
TRAF2	1.5054965175	-0.340182585	3.93700226955504	0.00287874797500497	0.0293364995314662	-1.65591788905777
PLK4	2.72892556666667	-3.08654302222222	3.93671422408974	0.00288007880015157	0.0293364995314662	-1.65638260065265
SEC61B	1.24236281666667	2.94854821111111	3.93629366102074	0.00288202304158556	0.0293364995314662	-1.65706112328257
CGAS	1.68171774666667	0.251086764444444	3.93623860353667	0.00288227767144205	0.0293364995314662	-1.65714995269121
IFRD2	1.783265595	0.76526356	3.93622954206856	0.0028823195811829	0.0293364995314662	-1.65716457244124
KCNT2	-3.32781248	-1.51288782	-3.93602431029246	0.00288326895963929	0.0293364995314662	-1.65749569535117
SYNE1	-2.24678045416667	1.21886946388889	-3.93375072093933	0.00289380830168625	0.0293762131017824	-1.66116424312371
A2M	1.45368798333333	3.26912295555556	3.93335335314258	0.00289565446721136	0.0293762131017824	-1.66180547518084
MLXIPL	0.873393266666666	-2.66521645555556	3.93327807424503	0.00289600435119604	0.0293762131017824	-1.66192695466895
AKT1	1.047091465	0.932441703333333	3.93310017338858	0.00289683138154356	0.0293762131017824	-1.66221404037448
TEP1	1.08835376833333	-0.516535487777778	3.93293818221942	0.00289758466608005	0.0293762131017824	-1.66247545507545
BEX5	-2.54313922333333	-1.36278645222222	-3.93273934207948	0.00289850958515859	0.0293762131017824	-1.66279633916218
PTPN22	2.81590476483333	1.51260671555556	3.9320088156525	0.00290191034162901	0.0293762131017824	-1.66397528564811
SLPI	4.93677443333334	1.60284658888889	3.93188678646265	0.00290247882153176	0.0293762131017824	-1.66417222602571
MAGI2	-1.631819975	-2.93043081666667	-3.93145394126211	0.00290449619798306	0.0293762131017824	-1.66487079939077
FDPS	1.77731308333333	2.97111532222222	3.93124553078993	0.00290546806851026	0.0293762131017824	-1.6652071627144
E2F2	3.70292594166667	-3.29673147222222	3.93111752341718	0.00290606516828146	0.0293762131017824	-1.66541376216373
COPG2	-0.923974049166667	0.433746020555556	-3.93103459515265	0.00290645206197355	0.0293762131017824	-1.66554760648074
RCAN3	2.01243249783333	0.470995851555556	3.93011432232647	0.00291074913419987	0.0294033907014974	-1.66703295748502
GUK1	1.5686127	2.19131733333333	3.92850341084056	0.00291828709191737	0.0294213302438252	-1.66963325081218
RPA1	-1.26178762166667	-1.79232793111111	-3.92787477680635	0.00292123422020598	0.0294213302438252	-1.67064805510872
TET1	-1.582183402	0.949851743	-3.92759261583135	0.00292255804732879	0.0294213302438252	-1.67110356212357
SLC35C1	1.6019245	-1.84394003333333	3.9274977766467	0.00292300314985021	0.0294213302438252	-1.67125666791169
SERHL2	-2.00870262166667	-1.41998773111111	-3.92737321846741	0.00292358783862766	0.0294213302438252	-1.67145775276172
LRRC34	-1.46280099166667	-0.925027537777778	-3.9269106721802	0.00292576015213719	0.0294213302438252	-1.67220449571937
ZC3H12B	-2.29555393333333	-3.57411828888889	-3.92679070592966	0.00292632384104493	0.0294213302438252	-1.67239817527821
LDHA	1.70043987	2.82659239333333	3.92668872561861	0.00292680310849529	0.0294213302438252	-1.6725628186961
RIPK4	1.8296458875	-0.144210575	3.92664530278833	0.00292700720375837	0.0294213302438252	-1.67263292359307
HPRT1	1.47772008	1.39784737333333	3.92567867495594	0.00293155439980734	0.0294508465088337	-1.67419357071358
PRRG2	1.77302148333333	-3.40269167777778	3.92527174694517	0.00293347088060256	0.0294522816369085	-1.67485059837823
PAXX	1.34931420633333	-0.216867129111111	3.92496447297531	0.00293491889862433	0.0294522816369085	-1.67534673647433
ESPL1	1.61464536666667	-2.26391238888889	3.92395239357118	0.0029396935929434	0.0294840140720664	-1.67698095907135
APOA2	-1.32580441666667	-3.14854394444444	-3.92357178788912	0.00294149128706501	0.0294858698973118	-1.67759555942333
TRH	-0.967583162	0.569796558666667	-3.92187562231561	0.00294951672720555	0.0295501171727267	-1.6803347165358
ZNF667	-0.877963941666666	2.28241750555556	-3.91987997742525	0.00295898858063337	0.0296287772225085	-1.68355791690032
HSPB9	-1.46047731666667	-3.80554927777778	-3.9190924784191	0.00296273503229312	0.0296422517896791	-1.68482994213328
SULT1A4	1.38894255616667	1.45873361177778	3.91891570599887	0.00296357669391453	0.0296422517896791	-1.68511548719118
GSTP1	1.2490829	4.34805223333333	3.91853982481375	0.00296536720035874	0.0296439441724217	-1.68572266933874
TRIM26	1.36135578333333	1.85595702222222	3.91760387293421	0.00296983053060331	0.0296625355017433	-1.68723463365654
PCDHB9	-2.40050188333333	-3.14748375555556	-3.91746956573611	0.00297047158738197	0.0296625355017433	-1.68745160546415
GUSB	1.23191148	1.28232562333333	3.91682641235176	0.0029735434116947	0.0296770020411713	-1.68849064050264
HSP90B1	0.780393750000001	4.99979375	3.91597582890043	0.00297761108018426	0.0296866785420362	-1.68986485609247
ARPC2	1.3376617	4.20269566666667	3.91589543431581	0.00297799584573522	0.0296866785420362	-1.68999474696558
MICOS13	1.119057982	0.803556972666667	3.91560549993037	0.00297938389436865	0.0296866785420362	-1.69046319033038
SLC22A3	-2.17069028333334	-3.73055408888889	-3.91422363916395	0.00298600882541041	0.0297364844029434	-1.69269597372393
TALDO1	1.06334891666667	2.12329747777778	3.91258008410681	0.00299390849648212	0.0297935473380006	-1.69535187335861
GAPDH	1.29093928333333	4.96049248888889	3.91198107428698	0.00299679305699229	0.0297935473380006	-1.69631991656279
GNL1	-1.020420515	-0.649069595	-3.91167721952306	0.00299825739836652	0.0297935473380006	-1.69681098303691
FNTA	1.00175938	1.69543540666667	3.91073825997018	0.00300278719060615	0.0297935473380006	-1.69832852115336
SLC44A2	1.53301946666667	2.09609615277778	3.91050188099736	0.00300392867657163	0.0297935473380006	-1.69871057013124
KCNJ5	2.543400525	-1.31260791666667	3.91042827953325	0.00300428419465481	0.0297935473380006	-1.6988295302154
MPEG1	2.53135546666667	0.603708316111111	3.91042366945628	0.00300430646423641	0.0297935473380006	-1.69883698137983
GIPC2	-1.5674192	-2.42202066666667	-3.91032673954129	0.00300477473699809	0.0297935473380006	-1.69899364758102
ARF6	1.331266075	0.06275697	3.90985879578372	0.00300703647130062	0.0297998129220925	-1.69974999187375
GINS1	3.31452932333333	-2.72615915111111	3.90901695788848	0.00301110986197771	0.0298138743047138	-1.70111072765986
CDKN2A	4.05786610333333	1.67083485555556	3.90889167235017	0.00301171657409792	0.0298138743047138	-1.70131324426624
EZH2	2.61614817866667	-2.28424021422222	3.90492003851086	0.00303101634742215	0.0299886920434343	-1.70773405207534
CHEK2	1.31602271666667	-1.38484822222222	3.9042301266746	0.00303438210802432	0.0300057557940058	-1.70884958687757
KLHDC1	-2.48607953333333	-2.20858085555556	-3.9030691121367	0.00304005501092984	0.0300222032642462	-1.71072697716771
PTPN13	-2.14607838883333	0.444768440777778	-3.90305942609672	0.00304010238522261	0.0300222032642462	-1.71074264036712
ZNF138	-0.976201988333333	1.31135494111111	-3.90288178445749	0.00304097136542244	0.0300222032642462	-1.71102990473578
CIB1	1.712352129	0.936858087	3.90084218434862	0.00305096728231811	0.030104633453807	-1.71432839169201
BTNL9	1.43344677083333	-1.90345816944444	3.90028614466653	0.00305369836068478	0.0301153294642721	-1.71522771085821
CCNA2	2.89314602166667	0.977252161111111	3.8983529180544	0.00306321368039191	0.0301928835214478	-1.71835470835763
POU6F2	-2.77062574666667	-3.36131185111111	-3.89717240997285	0.00306903941120259	0.0302328957191193	-1.72026438398268
NHLRC1	2.05242423333333	-3.22343651111111	3.89680038588105	0.00307087773230196	0.0302328957191193	-1.72086622884414
DMAC1	-1.09518123333333	-2.90596965555556	-3.89652613406542	0.00307223366036555	0.0302328957191193	-1.72130991156054
CHAC1	1.80652826333333	-2.03939435777778	3.8961282287908	0.00307420205948517	0.0302359927141619	-1.72195365465315
HSBP1L1	1.32955735166667	-0.916222632222222	3.89350563650646	0.00308720889272174	0.0303334892513111	-1.72619699682931
TMEM154	2.45965237333333	-1.28221101777778	3.89346056714505	0.00308743291931142	0.0303334892513111	-1.72626992542505
BRI3BP	1.56194862233333	-0.108108951777778	3.89237111464377	0.00309285345697791	0.0303704256752869	-1.72803288108887
ALG8	1.23008696833333	0.658223895555556	3.8914965480707	0.0030972120550953	0.0303768281996866	-1.72944820147258
AP2S1	1.21504435	2.60686513333333	3.89142755334777	0.00309755617964998	0.0303768281996866	-1.72955985992132
WASF3	-2.78425884666667	-3.08100685111111	-3.8912404409439	0.00309848964080155	0.0303768281996866	-1.72986267817135
CCDC73	-1.14159515666667	-3.65927840611111	-3.89002814959029	0.00310454463518166	0.0304198789440844	-1.73182471415962
HELQ	-1.09513457666667	-0.254739017777778	-3.88943106840824	0.00310753141608622	0.0304328357856028	-1.73279112063163
TAAR9	1.292802	-4.66801633333333	3.88740913994863	0.00311766810542118	0.030495901331798	-1.73606400399775
CR1L	2.99977307666667	-0.709216148888889	3.88724687623859	0.00311848309555005	0.030495901331798	-1.73632667858659
KDM6B	-1.51099967083333	1.03085931944444	-3.88714899718646	0.00311897481352342	0.030495901331798	-1.73648512784598
IL17RA	1.17419955066667	-0.331813299555556	3.88588920942495	0.00312531090734299	0.030541520379401	-1.73852459944996
TUBE1	-1.02415751333333	-0.858791342222222	-3.88535199887491	0.00312801690610773	0.0305484014768966	-1.73939434262688
SURF1	1.28177039683333	-0.133910402111111	3.88485868025867	0.00313050397862168	0.0305484014768966	-1.7401930524566
PPIC	1.864606682	1.41667068933333	3.88468556884824	0.0031313772133628	0.0305484014768966	-1.74047333557089
GFRA1	-2.383915945	-1.51686925833333	-3.88442380268469	0.0031326981387651	0.0305484014768966	-1.74089716497687
CDKN2B	1.50117810916667	0.0749637861111111	3.88391238810716	0.00313528052638154	0.0305572863242858	-1.74172522524363
CDH8	-1.34091556666667	-4.87095784444444	-3.88328728218854	0.00313844002906922	0.0305717834264793	-1.74273740817036
ADGRE2	1.6835479475	-1.383810835	3.88288588417963	0.00314047059347827	0.0305752738717555	-1.74338738152831
OAS3	2.41974782666667	1.59801704944444	3.88215166240631	0.00314418838740396	0.030595178539273	-1.74457633299548
CES5A	-1.06119803333333	-4.58014305555556	-3.88113871666516	0.00314932509737908	0.0306288617449357	-1.74621672809066
CCDC137	1.06285620166667	0.585055671111111	3.87984189100454	0.00315591422107019	0.0306665699207615	-1.74831700927658
RUBCNL	2.15106808316667	-2.20338974455556	3.8797155743221	0.00315655680326368	0.0306665699207615	-1.74852159589609
ST14	3.50909888333333	1.10682288888889	3.87936718257335	0.00315832980828955	0.0306674998485215	-1.74908587149101
ATP2C1	1.58247376466667	1.02185091177778	3.87885478126679	0.00316093937311176	0.0306745163582239	-1.74991581040416
HBS1L	-1.388467451	-0.746140334	-3.87820413337358	0.00316425625897072	0.0306745163582239	-1.75096970893642
CYP2A13	-1.51198701666667	-4.40035191111111	-3.87759303396997	0.00316737485560022	0.0306745163582239	-1.75195958979759
HAGHL	0.855779331666667	0.118869887777778	3.87726369569726	0.00316905688865939	0.0306745163582239	-1.75249308055767
FOXL2	-5.30620927183333	-0.578998197888889	-3.87723018899824	0.00316922807025575	0.0306745163582239	-1.75254735827824
CKS2	2.08467103	-0.05325079	3.8771992048525	0.00316938637306172	0.0306745163582239	-1.75259754980628
CBX7	-1.2737753375	0.410200125	-3.87677404324408	0.00317155942684774	0.0306745163582239	-1.75328628383409
ADORA1	0.988142783333334	-2.75013314444444	3.8765952414752	0.00317247377124269	0.0306745163582239	-1.75357593685231
WDR5B	-1.06991829733333	-0.393905424888889	-3.87538030287835	0.00317869396226692	0.0307078237399641	-1.75554418909466
C6orf62	0.908377450000001	2.3873967	3.87526644746598	0.00317927752897353	0.0307078237399641	-1.7557286478766
NCAPD2	1.98509325616667	0.394234434111111	3.87445656179156	0.00318343184462777	0.030728745692061	-1.75704079560777
ZNF599	-1.04668816666667	-3.18887776111111	-3.87399427363835	0.00318580570560722	0.030728745692061	-1.75778981002057
MXI1	-1.12232415	2.08949046666667	-3.87386194614184	0.00318648555196607	0.030728745692061	-1.75800421560888
ARID3A	1.64846309833333	-0.834760934444444	3.87202076615903	0.003195960595972	0.0308038711316563	-1.76098761058637
CELF5	-1.26793589233333	-0.0891797805555555	-3.87090935039138	0.00320169442694629	0.0308428771877166	-1.76278869337007
SEC11C	1.17120058333333	1.75221588888889	3.87038303542909	0.00320441346321725	0.0308528150402655	-1.76364164902166
ZNF442	-1.14129748916667	0.917656473888889	-3.8678621916453	0.00321747017559218	0.0309622235213303	-1.76772738741128
ZC3H14	-0.807135966666666	2.57902262222222	-3.86530657362231	0.00323076391310642	0.0310737966266374	-1.77187018360234
VAC14	0.957603383333334	1.26322438222222	3.86466418979639	0.00323411448807421	0.0310896684016555	-1.77291163292709
ASAH1	1.64667841666667	2.50153604444444	3.86203281750987	0.00324787736442466	0.0312055647562483	-1.7771781430012
CREBZF	-1.26087057633333	-2.55457584788889	-3.86156543716163	0.00325032831568711	0.03121271161976	-1.77793603148143
HACL1	1.13100177166667	-0.430561165555556	3.86087914895155	0.00325393073581044	0.0312309026632851	-1.77904893599004
MAFF	-1.49919717833333	1.10885991444444	-3.85967531387704	0.00326025993658104	0.0312586808676084	-1.78100123071695
SLC2A5	1.790079936	-0.227474009333333	3.85926829204071	0.003262402782844	0.0312586808676084	-1.78166134497813
ITPA	1.023923525	-0.61366245	3.85921310868713	0.00326269341998212	0.0312586808676084	-1.78175084354834
NADSYN1	1.0001877	1.76757613333333	3.85878271597185	0.00326496112336018	0.0312586808676084	-1.78244888281412
CIITA	2.84468820333333	0.429432945555556	3.85844558161554	0.00326673860936206	0.0312586808676084	-1.7829956833236
POLR2G	1.24000787333333	0.791690192222222	3.85838035025626	0.00326708264810761	0.0312586808676084	-1.78310148390868
SRPRB	1.10160922333333	0.869733808888889	3.85574737001987	0.00328100106272133	0.0313754306646427	-1.7873723673527
PNISR	-1.00143325	3.17145006666667	-3.85480229875983	0.00328601201761213	0.0314041842516644	-1.78890552089551
PTPRE	2.11588792833333	-1.90848144777778	3.85431570111312	0.00328859518019385	0.0314041842516644	-1.78969494698009
ICA1	1.75895427083333	-0.847979619444444	3.85394156979254	0.00329058274795459	0.0314041842516644	-1.79030193172712
ZNF714	-1.09043205416667	3.19914701388889	-3.85388597518244	0.00329087820095105	0.0314041842516644	-1.79039212881382
SLF2	-1.37441621066667	-0.910266466444444	-3.8534062693754	0.0032934287126468	0.0314094813135317	-1.79117042052918
HMGCL	1.0177076755	-0.532441249666667	3.85313554512552	0.00329486901987277	0.0314094813135317	-1.79160966394168
PLA2G5	-2.17419935333333	-2.27897088222222	-3.85192583235502	0.00330131299899704	0.031445659969206	-1.79357248809711
ARHGEF9	-1.578101805	0.918094418333333	-3.85177753463622	0.00330210386900435	0.031445659969206	-1.7938131198207
TGFBR3	-2.59198222	2.39097255333333	-3.85084550910471	0.00330707889494502	0.031464419897819	-1.79532550199863
B3GALT6	1.08453654533333	1.01778920155556	3.85076376844376	0.00330751558978386	0.031464419897819	-1.79545814558864
APAF1	-1.13906319666667	-1.37988525111111	-3.85020268510513	0.00331051477618256	0.031476574190183	-1.79636865535834
HMGA1	4.17647131666667	0.666276977777778	3.84864455496731	0.0033188584725517	0.0315395053597377	-1.79889731860921
TATDN3	-0.827864329999999	1.16687478	-3.84795962091954	0.00332253322025996	0.0315435852122404	-1.8000089678763
SAPCD2	3.29568755833333	-3.39418382777778	3.84792143955577	0.00332273819288859	0.0315435852122404	-1.80007093776269
MYLK4	1.51217821666667	-4.69117942222222	3.84718825310381	0.00332667679686617	0.0315631519566411	-1.80126095870978
TSBP1	-2.84806773	-2.10808235333333	-3.84689530376117	0.00332825185804004	0.0315631519566411	-1.80173645508783
MYO1G	1.861789929	-0.579346647333333	3.84654009250671	0.00333016272204694	0.0315649016121857	-1.80231302312761
EXO1	2.51634864666667	-0.694730535555556	3.84585605165005	0.00333384576681535	0.0315760575562756	-1.80342337486086
CHFR	1.305438995	-0.481425603333333	3.84538220143396	0.00333639959400648	0.0315760575562756	-1.80419256900662
SDR42E1	1.76043038	-1.43569558	3.84535975322405	0.00333652062998931	0.0315760575562756	-1.80422900944639
KAT2B	-1.05867226666667	-1.19140677777778	-3.8449758936388	0.00333859103109882	0.0315793059558256	-1.80485214139729
UGCG	1.16746248666667	1.91314200444444	3.84421571793098	0.00334269511777504	0.0315958874756432	-1.8060862056208
ACP3	3.41772289533333	-0.657493856444444	3.84401120307694	0.00334380016765312	0.0315958874756432	-1.80641822408752
SNX19	0.95883212	0.953754643333333	3.84285457967318	0.00335005692470744	0.0316386574438795	-1.80829602068763
TBXAS1	1.51173179833333	-0.514229034444444	3.84185828732847	0.00335545619824679	0.0316474296063275	-1.80991363022097
DESI2	0.993921835333334	1.43481958822222	3.84125495152428	0.00335873032528365	0.0316474296063275	-1.81089327476134
GPN1	1.01914359916667	0.890136887777778	3.84122703563294	0.00335888189761232	0.0316474296063275	-1.81093860310039
POLD4	0.9072593	1.8956676	3.84114836447163	0.00335930908966171	0.0316474296063275	-1.81106634558733
BLM	3.46378471833333	-3.38628352111111	3.84095152435935	0.00336037819985743	0.0316474296063275	-1.81138596804432
EBI3	2.784413625	-3.64446345	3.8406351378619	0.00336209735650747	0.0316474296063275	-1.81189971450251
TASL	1.93984062833333	-1.41934198111111	3.84045033833118	0.00336310193202223	0.0316474296063275	-1.81219979571921
DENND5B	-2.57639449083333	0.286130769444444	-3.84000632827447	0.00336551686827082	0.0316538633844978	-1.81292080290831
B4GALNT3	2.52454437333333	-2.95382936777778	3.83936893384204	0.00336898678169245	0.0316702078747891	-1.81395587417155
CCND1	2.84258779	0.63723666	3.8388528109415	0.00337179924919311	0.031680358413282	-1.81479404263984
PPA1	1.8079765855	2.84159316733333	3.83851926540029	0.0033736181199876	0.0316811677996165	-1.81533572570636
NAXE	1.49317242333333	1.46349144388889	3.83725515592129	0.00338052081664256	0.0317296933323883	-1.81738876484049
REEP4	1.014661786	0.481958701333333	3.83650176626311	0.00338464174802706	0.0317389898628874	-1.81861242406014
CD72	3.047496903	-1.536858198	3.83643941096053	0.00338498305800867	0.0317389898628874	-1.81871370451808
OGDHL	2.7169679	-3.816409	3.83600176867413	0.00338737956504444	0.0317448206735313	-1.81942455546909
GRXCR2	-0.766304818833333	0.399947910777778	-3.83569192397739	0.00338907733289943	0.0317448206735313	-1.81992784026176
COL4A1	1.29805551666667	4.24461257777778	3.83415722557667	0.0033974997272414	0.0317746715109059	-1.82242081915432
MICALL2	0.973889563333333	-1.36388229111111	3.83407138774508	0.00339797145016547	0.0317746715109059	-1.82256026223557
ANKS1B	-1.45969878333333	-0.104777547222222	-3.83384221630072	0.00339923120076491	0.0317746715109059	-1.82293255375158
PSMG3	0.982795392666667	-0.463986924888889	3.83331234652781	0.00340214575622854	0.0317746715109059	-1.82379335402048
CENPW	3.22459000833333	0.592150172222222	3.83324469521049	0.00340251806145309	0.0317746715109059	-1.82390325912345
THAP2	-1.63720525	-2.46898596666667	-3.83306976529928	0.00340348095028233	0.0317746715109059	-1.82418744930219
INTU	-1.110277125	0.415949066666667	-3.83289756542388	0.00340442909045421	0.0317746715109059	-1.82446720740383
GRK2	1.57718882766667	0.210118185111111	3.83178107624335	0.00341058324175375	0.0318158693837885	-1.82628114505753
NOD1	-1.32184951133333	-0.394127631222222	-3.83132231993137	0.00341311530710619	0.0318232535824221	-1.82702651500481
N4BP2L1	-1.47816149216667	0.572234371888889	-3.82929722711422	0.00342431616867069	0.0319096352283683	-1.83031707183044
GPR89B	0.858774666666667	1.07656606111111	3.82901677757053	0.00342587037591812	0.0319096352283683	-1.8307728057183
GPR171	3.005878831	-2.36071677933333	3.82856385114631	0.00342838198232455	0.0319167699413554	-1.83150883391931
SLC26A6	1.360539937	-0.452494788666667	3.82809386533009	0.00343099022572018	0.0319247965837495	-1.83227260707866
TOMM40	0.846668391666667	1.62086305277778	3.82718698851709	0.00343602892118005	0.0319554185121343	-1.83374643605697
FOSB	-3.35124778333333	3.32883481111111	-3.82682415706215	0.0034380470167307	0.0319579317000021	-1.83433612281674
CPT1B	1.40185944833333	-1.21144570111111	3.82565009961333	0.00344458571839437	0.0320024417048387	-1.83624433712285
PTH1R	-3.69682517833333	-1.96371978222222	-3.82406621751618	0.00345342749610189	0.0320520555537814	-1.83881887290415
ULK3	1.64935430666667	-1.81138719555556	3.82382258654586	0.0034547896350016	0.0320520555537814	-1.83921490822663
NDUFS6	1.8664392	2.41203423333333	3.82375190093851	0.00345518494292841	0.0320520555537814	-1.83932981265814
NLRC4	2.16437713166667	-1.81919111222222	3.82335226219447	0.00345742080571702	0.0320565324603094	-1.83997946332383
PLPP4	3.32808346666667	-2.93256152222222	3.82223454288194	0.00346368216469383	0.0320983095282625	-1.84179650996787
AK7	2.02105536666667	-3.19152558888889	3.82142352413952	0.00346823284483607	0.0321241992578433	-1.84311504268489
TLR7	2.08262362666667	-0.727304982222222	3.82040244180985	0.00347397110564245	0.0321610570610463	-1.84477518805946
ATG3	1.10808498333333	2.50866752222222	3.8200159539598	0.00347614567481388	0.0321649025902312	-1.84540359454694
SESN2	-1.51353010333333	0.985197164444444	-3.81704107855091	0.00349293153090839	0.0322893653867447	-1.85024108362367
SLC25A39	1.96744440333333	2.17789266555556	3.81697333196007	0.00349331478019767	0.0322893653867447	-1.85035125800465
TENM4	-3.15588225	0.250167266666667	-3.81661196712189	0.00349535980099899	0.0322893653867447	-1.85093894350746
MAP3K20	-2.41621580833333	1.36034779444444	-3.81638221470401	0.00349666065772011	0.0322893653867447	-1.85131259551318
IL12RB1	2.00658757333333	-0.392372551111111	3.81597604307029	0.00349896163857335	0.032294303180048	-1.85197317574591
CD80	3.46849095	-3.44217526666667	3.81534082751502	0.00350256334088526	0.0323112351789839	-1.85300629734882
CAPG	2.62377848833333	0.863869112222222	3.81368680880097	0.00351195992005796	0.0323603125539183	-1.85569660671108
NFATC2	1.14492355	1.96873973333333	3.81363151829693	0.00351227448397009	0.0323603125539183	-1.85578654318284
MTIF2	1.22169716666667	2.71768814444444	3.8134701053085	0.00351319297853466	0.0323603125539183	-1.85604910208752
PID1	-3.43325248	-2.05577447333333	-3.81258051580795	0.0035182595556167	0.0323906635019616	-1.85749618146651
FAM228B	-1.59340197566667	0.550924141222222	-3.81173907276874	0.00352305895513436	0.0324185253828267	-1.85886501673365
FSIP2	-2.20962551483333	-3.20415026588889	-3.81056909588046	0.00352974362437531	0.0324636984044659	-1.86076842227222
GTF2H1	0.837347683333333	2.66449432222222	3.80995400010883	0.00353326329856337	0.0324797315992623	-1.86176916224322
SLCO2B1	2.39176970666667	1.04328907611111	3.80728438889668	0.00354858183835922	0.03260415594601	-1.86611297874246
ZNF672	1.80878698333333	-0.0675157644444444	3.80663553719819	0.0035523155109823	0.0326124629139081	-1.86716885799047
MIF4GD	1.20525550666667	1.05848534777778	3.80650740978812	0.00355305327742863	0.0326124629139081	-1.86737736538662
COX8A	1.34332176666667	2.68831411111111	3.80529696387302	0.00356003102405553	0.0326465034970186	-1.86934726036112
MYO1F	1.93409268833333	-0.131038874444444	3.80521833879785	0.00356048476238402	0.0326465034970186	-1.8694752209822
CAPN15	0.936434576666667	-0.0792609255555556	3.80488038183513	0.00356243577103696	0.0326465034970186	-1.87002524587298
ZNF609	-1.11910837833333	1.07882871444444	-3.80462617812418	0.00356390401334769	0.0326465034970186	-1.87043897005191
NCOA3	-1.25400038333333	2.87707384444444	-3.80365680620501	0.00356950877184916	0.032681471399344	-1.87201671254156
PMM2	0.870368163333334	0.0193911688888889	3.80299376571316	0.00357334767928978	0.0327002447287959	-1.87309592752336
RPUSD2	0.959714248333334	-1.12352206777778	3.80240281887738	0.0035767728151448	0.0327045905605893	-1.87405783519609
[truncated: 797 more rows]
