# Supplementary material for: Identification of different subtypes of ovarian cancer and construction of prognostic models based on glutamine-metabolism associated genes
Source: Heliyon. 2024 Mar 11;10(6):e27358. doi: 10.1016/j.heliyon.2024.e27358 (PMC10950510; doi:10.1016/j.heliyon.2024.e27358)
Supplement: Multimedia component 4 [file mmc4.txt]

Symbol	logFC	AveExpr	t	P.Value	adj.P.Val	B
SP5	0.942097688516032	1.58223569734669	7.89919810486149	3.2649649724373e-14	8.17738210510918e-10	20.9084650680342
ALDH5A1	0.53851401130132	3.0792886771585	7.86374564158112	4.16236491148793e-14	8.17738210510918e-10	20.6690360442061
ZNF440	0.594911244876879	2.1676984464728	7.80880036768497	6.0554539938379e-14	8.92240868722045e-10	20.2994798033694
AC007405.4	0.580653713552574	2.89959074344159	7.74132774231815	9.57193864914476e-14	1.12830184020659e-09	19.8482066928389
PCOLCE	-0.871166728842033	4.19658565687892	-7.48434674543347	5.33792614817162e-13	5.24344485534899e-09	18.1555049505708
CTSK	-1.2224344257943	4.02523293985957	-7.45501443428385	6.47801897132715e-13	5.45430688760113e-09	17.9649580542585
LUM	-1.47369608786238	5.1215001539967	-7.43165929001054	7.55464674492781e-13	5.56569712315694e-09	17.8136344602437
VCAN	-0.957994133808047	2.36397204286414	-7.3010773009248	1.77340154812243e-12	9.50188549483998e-09	16.9740577255923
DCN	-1.06653000505526	3.97061808233671	-7.26227901960187	2.28042135887697e-12	1.12002895041242e-08	16.7267437079698
SFRP2	-1.74607621713461	3.48926239746862	-7.07032829322701	7.80100315488556e-12	3.12179090576605e-08	15.5178031735909
AC011447.7	0.693446419888006	2.09292374267391	7.06744326541333	7.94510563413939e-12	3.12179090576605e-08	15.4998199545048
ECM1	-0.809997996138455	2.73051111310721	-7.03294044777413	9.88516838930473e-12	3.4271297325226e-08	15.2851871818738
BNIP3P17	0.512804475471933	1.15586720673043	6.98158558147878	1.36642789132238e-11	4.47414039215325e-08	14.9672084205419
NBL1	-0.734826718911347	3.44235767854102	-6.94753241559321	1.69201876152977e-11	5.04730063781381e-08	14.7573428474768
COPZ2	-0.643196740273618	2.17352428529688	-6.93307197030018	1.85233515607983e-11	5.04730063781381e-08	14.6684632322608
PRRX1	-0.801999292111047	1.61103975204923	-6.93035985899614	1.88402412759007e-11	5.04730063781381e-08	14.6518093788699
MMP11	-1.36928797102888	3.79386725093799	-6.91318065114656	2.09749635548241e-11	5.37488000867054e-08	14.5464360824727
CXCL12	-0.95049060185149	2.8778366251284	-6.88734637469074	2.46400350115608e-11	5.94660798898668e-08	14.3883539982746
POSTN	-1.37822454273153	2.78821786219426	-6.88358292603665	2.52239980529823e-11	5.94660798898668e-08	14.3653632400995
SPARC	-0.866643106733763	7.50583780768405	-6.82772044907023	3.56721621407052e-11	8.08633035480339e-08	14.0252443386603
COL11A1	-1.1523822684292	1.96402459583083	-6.81277169800021	3.91249740705845e-11	8.40734678407362e-08	13.9345929586276
COL5A2	-1.03760769554912	3.41083832712039	-6.7920460820201	4.44608026656427e-11	8.73476929169217e-08	13.8091650310558
COL1A1	-1.17154141179813	8.02769870366948	-6.77347383240676	4.98454568636055e-11	9.47674689234575e-08	13.6970213118629
SERPINF1	-0.976068247848678	4.25732535999383	-6.72813395672425	6.58275564066265e-11	1.16865004310929e-07	13.4242533769418
LRRC15	-0.923503425495925	1.29430176267104	-6.72423432272986	6.74167794389288e-11	1.16865004310929e-07	13.4008596670225
THBS2	-1.1188175337156	3.34269358940831	-6.64165231760683	1.11459489497617e-10	1.82477760889182e-07	12.9079493342255
FAP	-0.636865230851929	1.08112875077248	-6.59292946681888	1.49622771614779e-10	2.26764257280127e-07	12.6193811016681
GFPT2	-0.51028048314708	1.39218575863298	-6.59245336976844	1.5005270002248e-10	2.26764257280127e-07	12.6165696073544
FIBIN	-0.695003735294423	2.31619723164809	-6.5874984726011	1.54599678681871e-10	2.27794896553803e-07	12.5873189775823
COL8A1	-0.869262227878795	2.21431557070113	-6.57415635368143	1.67526201644386e-10	2.40820957866264e-07	12.5086417186258
COL3A1	-1.17627256839829	6.81750670094332	-6.56951242858832	1.72269660747718e-10	2.41743553932119e-07	12.4812864699777
COL10A1	-1.06153683107957	2.30197315527445	-6.53572957928453	2.10973586902148e-10	2.84856655295797e-07	12.2827472467659
NTM	-0.516112354030426	0.765413465610719	-6.53440062142327	2.12658943856511e-10	2.84856655295797e-07	12.274953626223
ADAM12	-0.711340364874827	1.48534215806243	-6.47610309602973	3.01126783250328e-10	3.74417720436173e-07	11.9343079708821
MSC	-0.662200002151881	1.57103880892963	-6.47609291884303	3.01145007716606e-10	3.74417720436173e-07	11.9342487150265
ITGA11	-0.74169539574834	1.6316171755358	-6.47399141659462	3.04931463248436e-10	3.74417720436173e-07	11.9220144731207
INHBA	-0.810646739148114	1.61161807071429	-6.41829024330494	4.24181096401217e-10	4.90203636464607e-07	11.5988944933003
COL5A1	-1.06713331043134	3.98621679782059	-6.39993396278204	4.72701385143664e-10	5.35770658415332e-07	11.4928988804617
ISM1	-0.713623598529769	1.83305778124621	-6.39549457749702	4.85229188635672e-10	5.36408002154801e-07	11.4673007604857
LINC01614	-0.902309800799176	1.39986922362908	-6.39332613982008	4.91466152844672e-10	5.36408002154801e-07	11.4548024091872
SNAI2	-0.70746197000017	2.26560837480588	-6.35869081471441	6.02413863704424e-10	6.3401907676806e-07	11.2556329199653
DPT	-0.578024897027499	0.855259464089744	-6.30275509584194	8.35396050787665e-10	8.34518176971583e-07	10.9358106856527
CRISPLD2	-0.709299197347026	1.98794522877846	-6.2832299366732	9.35909749778117e-10	9.19344147207045e-07	10.8247077075657
GMPR	0.732591345544877	4.55478509549904	6.27377600317899	9.88741781003891e-10	9.50678027938621e-07	10.7710123516367
MMP2	-0.918251539217869	5.09808888702814	-6.26016345218882	1.06997699731065e-09	9.85348504179614e-07	10.6938119749305
FSTL3	-0.531694898170546	2.48629967265059	-6.24263172054466	1.1842820614481e-09	1.05756388087315e-06	10.5945844612257
TEKT2	0.668965142259182	1.97117457344022	6.18553854754868	1.64570419499588e-09	1.38563591206667e-06	10.2730057348714
COL6A2	-0.829549275633027	5.97609974561478	-6.16339273102097	1.86856947383989e-09	1.48823983309696e-06	10.1489142000388
COL16A1	-0.574796266996738	2.02757465147366	-6.1409216409525	2.12481830306592e-09	1.60421518612545e-06	10.0233699660816
TGFBI	-0.724455759020169	4.02621353873629	-6.14020389406348	2.13354557371294e-09	1.60421518612545e-06	10.019366120252
ADAMTS2	-0.669770745232561	1.78871678532855	-6.13886019395969	2.14997833043698e-09	1.60421518612545e-06	10.0118715105409
FBN1	-0.6352035651648	1.71099438783649	-6.09897078546134	2.69834885041919e-09	1.93141097165563e-06	9.78999379937964
COLEC12	-0.534720216508153	1.54737038306119	-6.09756857021778	2.71992790131015e-09	1.93141097165563e-06	9.78221569893906
CLMP	-0.506042619762481	1.28958934450946	-6.08537175275009	2.91488480392235e-09	2.02114683027736e-06	9.71462145955213
SFRP4	-1.05087479233178	3.13824569596119	-6.07583219748319	3.07682788286354e-09	2.10594437468314e-06	9.66183073955987
UGT8	0.522591474673476	1.98207331587397	6.0740159351307	3.10864231221679e-09	2.10594437468314e-06	9.65178744156248
ADAMTS12	-0.549314878522606	1.24863964009125	-6.01181204892856	4.41524370316442e-09	2.89139592641227e-06	9.30930671817312
CDH11	-0.654163625705234	2.17180010634952	-5.98792691926045	5.04830055239794e-09	3.19931976298097e-06	9.17856950831345
EPYC	-1.07878347937455	1.64404440630417	-5.9674801215471	5.66000239650615e-09	3.51146548679242e-06	9.06699243213956
VSIR	-0.533442396568018	3.19398134330681	-5.92234006242645	7.27794850929632e-09	4.37701764531537e-06	8.82177967174979
PMEPA1	-0.674471883283239	3.13933189543216	-5.91318367265938	7.65736769677585e-09	4.5160271549698e-06	8.77222726733426
TIMP3	-0.647320000509605	1.62388502685663	-5.9086200061518	7.85361923787093e-09	4.58293673902611e-06	8.7475533515262
KIAA1324	0.906194850456348	1.48439730911347	5.89964776865366	8.25387327889788e-09	4.66031519095129e-06	8.69908998730696
FN1	-1.04154850139978	5.47169818097102	-5.89876779076818	8.29418513026762e-09	4.66031519095129e-06	8.69434008422189
AEBP1	-0.906716846416171	5.37254663427425	-5.87569069375016	9.42270388664876e-09	4.9585296577795e-06	8.56998500637681
OLFML2B	-0.723846814938242	2.77358929494791	-5.87241045647733	9.59481900376885e-09	5.00441984463831e-06	8.55234163190559
LGALS1	-0.626550738398868	7.65164008589952	-5.87039163563974	9.70226847261968e-09	5.01607280034437e-06	8.54148708218695
ASPN	-0.69352976150329	1.3259717753736	-5.83473462415094	1.18054763495207e-08	5.84698458057188e-06	8.35028114068573
OMD	-0.539799175355585	0.787946037580856	-5.79189845754008	1.49249999189698e-08	7.11703440365264e-06	8.12185841899658
OLFML1	-0.503667659930748	1.81382908238166	-5.79130316203925	1.49735699557658e-08	7.11703440365264e-06	8.11869389178838
COL6A3	-0.814548366392395	3.64977884719863	-5.78425255438348	1.55606834959716e-08	7.22138239279978e-06	8.08123422773403
GJB2	-0.903170558050048	2.74199542643377	-5.78249446991386	1.57105431737869e-08	7.23396869981761e-06	8.0718995014379
EFEMP1	-0.751482485127098	2.61901303715173	-5.7607107381842	1.76882718696915e-08	7.89781338981724e-06	7.95643291080788
COL1A2	-0.861145141235448	6.81275449348267	-5.69226548828045	2.56148012678391e-08	1.03403092953692e-05	7.59600372458093
ACTA2	-0.822724426225593	4.99303317281057	-5.66950232208606	2.89492063486071e-08	1.12472071551886e-05	7.47693386067345
CCL11	-0.723007172759656	1.55784043435507	-5.64565679153351	3.28949985799319e-08	1.23488243713632e-05	7.35263198886057
CNN2	-0.593004110955357	4.83401631613458	-5.59251339801173	4.36658979006865e-08	1.52282881092938e-05	7.07719273370197
COL6A1	-0.765549098184213	5.99963163469821	-5.59114015984499	4.39854378452484e-08	1.52494925630779e-05	7.0701044119076
GLT8D2	-0.527776691344302	1.85422799858379	-5.58995269731918	4.42635837424781e-08	1.52561818632408e-05	7.06397620255476
CCN4	-0.5050993756922	1.46815861527826	-5.56583660751997	5.02974692020861e-08	1.6378078673108e-05	6.9397565855548
THBS1	-0.69768032270745	4.02114026858899	-5.56189910529124	5.13558265992349e-08	1.66308225720094e-05	6.91951796957132
AC003973.2	0.514117260448219	1.10399143959642	5.55724213407358	5.26355612653193e-08	1.67688362694886e-05	6.89559693145631
EMILIN1	-0.7153833956503	3.5912726482689	-5.49778647421115	7.19665450859931e-08	2.14220415872639e-05	6.59168728325716
TMEM158	-0.774800868499396	2.71537939327803	-5.4109772920653	1.13084219819925e-07	3.02952624897579e-05	6.15294698504311
SCGB3A1	0.907026075646025	1.95411714186602	5.39725765214115	1.21393235539553e-07	3.19405112331703e-05	6.08415119326011
PTGIS	-0.721045076746405	2.45449160150859	-5.3903663415173	1.25787639387388e-07	3.2408910595818e-05	6.04965162103013
GDPD2	0.509116506346733	1.02270952988465	5.38996211633825	1.26050145630213e-07	3.2408910595818e-05	6.04762913994697
C2orf88	0.85297092854593	3.11554771706208	5.38907137795244	1.26630476154878e-07	3.2408910595818e-05	6.0431729187963
FILIP1L	-0.508856766186572	2.30864983478508	-5.34962080559748	1.55105866147821e-07	3.80901230792511e-05	5.84643935449548
PLAU	-0.751420874289188	3.89661299271604	-5.34309188631865	1.60382542226215e-07	3.88996965997063e-05	5.81399994230225
ISLR	-0.779387286488934	5.00045857515393	-5.32813506658141	1.73136001449586e-07	4.1650161850758e-05	5.73981376142808
CCDC80	-0.662333095363029	2.51601561566289	-5.32599163428038	1.75042485294467e-07	4.18545162867456e-05	5.7291968806569
MMP13	-0.681940188164463	0.803084092072776	-5.31628481613499	1.83934397100975e-07	4.3243106401658e-05	5.68116276051271
PODN	-0.597655397939762	1.82565779257621	-5.31521803201297	1.84937953130602e-07	4.3243106401658e-05	5.67588836831797
PDGFRB	-0.577895638383059	2.96405528185326	-5.30934182107613	1.9056186512644e-07	4.4217855144969e-05	5.64685148729089
ID4	0.725481897969162	5.67325330881087	5.2706943384551	2.31907866544969e-07	5.04361101048982e-05	5.45656481112861
EHD2	-0.553551415253439	4.12159384661275	-5.26022423467735	2.44530569078786e-07	5.17579353827291e-05	5.40521936225876
FOLR2	-0.526432703310157	2.83420700396383	-5.25983609350101	2.45011095927609e-07	5.17579353827291e-05	5.40331760362637
COL5A3	-0.553202939391733	1.54917748554102	-5.24991808914434	2.57605230676599e-07	5.40310928313785e-05	5.35476374561225
LINC01532	0.625606884268131	1.34291607270602	5.24509916370825	2.63948886892381e-07	5.47768292100815e-05	5.33120103664746
FAM20A	-0.656141602872813	2.89048277440987	-5.24275791011009	2.67085352575793e-07	5.48483502094498e-05	5.31975992262909
ADRA1B	-0.597973299025081	1.71010310673156	-5.24198205173653	2.68132683843873e-07	5.48722365291325e-05	5.31596946927902
PALM3	0.668428047039858	2.46098632349184	5.22440854356699	2.92950616198555e-07	5.77455632692656e-05	5.23024359842713
CD14	-0.6121768659008	5.20958897320461	-5.20335184884985	3.2562896699871e-07	6.19094195386129e-05	5.12785316762416
VCAM1	-0.572057617916643	1.9012364079735	-5.19485135305142	3.39799039196851e-07	6.33676122299979e-05	5.08661969639418
NT5E	-0.61780085838402	2.23777001822458	-5.17194447192661	3.81024056039095e-07	6.80508964085824e-05	4.97579488836466
AC244153.1	-0.52948565576251	1.694712463507	-5.15244053324201	4.19909887045452e-07	7.17352142686518e-05	4.88176750705893
VSIG4	-0.643328529973951	3.48156227275391	-5.13473223009243	4.58525548125538e-07	7.56991001552464e-05	4.79666313906177
PDPN	-0.609038100545139	2.62474011654326	-5.12415791553645	4.83201585740995e-07	7.78112979792425e-05	4.7459650639801
MAPK8IP1	0.555288394939792	3.93661871719278	5.11049872354369	5.16985841599549e-07	8.16934795162267e-05	4.68061080772086
HTRA1	-0.562429140815714	5.55109185694548	-5.10662966772008	5.26963920989086e-07	8.28218655340127e-05	4.66212628624052
PDLIM3	-0.525020069017615	1.72384262535152	-5.08553501322392	5.84732193983464e-07	8.88220258994778e-05	4.56155975582296
SCGB1B2P	0.525602506434244	1.96298233938805	5.08185939421601	5.95406135838944e-07	8.97494803940555e-05	4.54407361930383
CREB3L1	-0.600019876487239	2.83247373908145	-5.07953001046343	6.0226799870396e-07	9.03917965136572e-05	4.53299765641625
CD248	-0.565418007795463	2.98706367159335	-5.06532357101089	6.45803854784437e-07	9.49186723024567e-05	4.46554316066592
HTRA3	-0.604549290850117	2.48918335159385	-5.05637554495549	6.74772056914021e-07	9.72364681916835e-05	4.42314080716694
GPX3	-0.914582964424584	6.27157890840493	-5.05083022947864	6.93351164936236e-07	9.91862401917764e-05	4.3968957488822
TMEM221	0.530624791978561	1.56435089410113	5.01147264226013	8.4018783264126e-07	0.000116241761690635	4.21134379435703
COL12A1	-0.667400193138647	3.38205322457175	-5.00864537604645	8.51822062543593e-07	0.000117089135148459	4.19806332299193
LOX	-0.654827824182136	2.59589293920755	-4.99685317494441	9.02049132075357e-07	0.000121023298617003	4.14274253221549
ACTG2	-0.64122324093851	1.88637026745853	-4.98053944507266	9.76278881456107e-07	0.000128724766182092	4.06639759968859
CXCL14	-0.939045760830423	2.84032990842212	-4.97250516857389	1.01497277142762e-06	0.000132346161952215	4.02887898808752
IGFBP6	-0.576351279375643	3.12662211935859	-4.97105170314468	1.02212935730205e-06	0.000132985121546729	4.02209722374384
ANTXR1	-0.57503866099576	3.8012547163274	-4.92519214757161	1.27472246850095e-06	0.000157174880436211	3.80901095581196
NSG1	0.668307420388981	3.39332464389152	4.88705016531018	1.52981130147753e-06	0.000180328036972965	3.63310317607855
BGN	-0.625537962195672	7.00666477926077	-4.8715271660238	1.64716493876307e-06	0.000189610560860972	3.56185613060255
MSX1	0.837276360219479	2.60306030024556	4.8492714029108	1.83068869253128e-06	0.000206304264169041	3.4600549028029
AIF1	-0.522830053629213	3.6449172548721	-4.84500610383259	1.86804552037194e-06	0.00020971212738987	3.44059160681736
CFD	-0.513605796057289	2.84150730067543	-4.82886769388438	2.01615867867151e-06	0.000223702623177291	3.36708571739034
TAGLN	-0.6813186187233	4.84936098371319	-4.81504673156944	2.15195077423262e-06	0.000232421896064148	3.30430689474805
LOXL1	-0.503533982876283	3.91006802638881	-4.81497908623383	2.15263659924293e-06	0.000232421896064148	3.3040000199899
FOXJ1	0.784580311252891	4.41862517900353	4.80808059543413	2.22369501300512e-06	0.000238291157593629	3.27272480272865
SERPINE1	-0.784330186615513	3.54360012636664	-4.79135183550652	2.40552801787446e-06	0.000249180158638241	3.19704702487549
CDR2L	-0.540778269046943	4.67373938358432	-4.77478906858382	2.59963204744057e-06	0.000260917235632353	3.12234955547629
ITGB2	-0.549066886814596	3.20232905849692	-4.77221098691266	2.63117165025087e-06	0.000260917235632353	3.11074304948518
RARRES1	-0.855832779658142	3.75890081019387	-4.73989822602372	3.05912321800976e-06	0.000292692539323148	2.96574128446212
F13A1	-0.558220991695129	2.38774323921724	-4.71265199349318	3.47138049845953e-06	0.00031833549162572	2.84415294686134
CLIC3	-0.588251485042964	3.45509724961468	-4.68100952963057	4.01738779453438e-06	0.000353926460140908	2.7037260343625
CSF1R	-0.568027964336113	3.35454806475342	-4.65640751811259	4.49810335274909e-06	0.000381452108495433	2.59512451371901
TYROBP	-0.54480377714396	6.32526419401616	-4.64875826766939	4.65852326274915e-06	0.000391116871880213	2.56146179913119
RCN3	-0.529557632634707	4.30105386100481	-4.63282981440069	5.0104181216046e-06	0.00041186056241441	2.49152204720199
TMEM176B	-0.619917574614128	4.33685627402524	-4.61515467547034	5.43080607829195e-06	0.000433126994103343	2.41416290379388
FZD10	0.603414625239766	2.36514921624835	4.59675644217224	5.90432736692608e-06	0.000463367838018495	2.33391877697384
SULF1	-0.735689219387703	3.30324560084278	-4.59131055825276	6.05193717154627e-06	0.000471187679017958	2.31022128500103
TNC	-0.547644893197971	2.14219998543434	-4.58125225810009	6.33393935123084e-06	0.000486714103628218	2.26651896023868
MMP14	-0.544739505567327	5.24369671009318	-4.57671066587665	6.46536865733571e-06	0.00049423592467711	2.2468142082551
GAS1	-0.597830537816635	4.47566515331523	-4.55628102220113	7.08968035759282e-06	0.000528257371574975	2.15839121967429
PIFO	0.541625224640249	1.82670422117238	4.55289260024877	7.19867229390869e-06	0.000533009230726621	2.14375970748248
ZIC2	0.688036262224554	0.910987856015927	4.53142901435669	7.92737022554355e-06	0.000572277114410246	2.05130400919592
TMEM176A	-0.593710041397985	3.45220024954899	-4.52926524806514	8.00464042746317e-06	0.000574706339470827	2.04200512993543
SMOC2	-0.504690004900637	2.72244739486336	-4.51992824922394	8.34644307279788e-06	0.000595548016736757	2.00192453732612
SLC4A11	-0.602845822176892	3.09426015104921	-4.50082904729384	9.08976031215772e-06	0.000628056615800647	1.92016871244544
S100A6	-0.638628739099923	8.80788115420559	-4.48683224914613	9.67439651509755e-06	0.000659178707291121	1.86045108389964
MAOB	0.550856133263284	2.44261546653946	4.48522307999055	9.74387708609631e-06	0.000662422279130983	1.85359621380809
NKD2	-0.51836647330785	1.95388600125227	-4.46821751302637	1.05080072140095e-05	0.000702974947990118	1.78128928506221
C1orf116	-0.536441960973229	2.07662544568199	-4.46647565672335	1.05894428328161e-05	0.000706205547380689	1.77389689787513
FNDC1	-0.579933316320959	2.18181238327167	-4.44671338875416	1.15567852920695e-05	0.000754301009461785	1.69020759725803
LEF1	0.511814707352816	2.62616171002418	4.44203109546673	1.1798090884516e-05	0.000764127341265497	1.67042783937583
C1QC	-0.608929459756643	6.72980410685	-4.43657965666396	1.20851194778307e-05	0.000777590362210027	1.64742250777063
CTHRC1	-0.667315719820031	4.54072421241243	-4.4343952909924	1.22019981130758e-05	0.000781923289562277	1.63821150337758
CMBL	0.519066181630317	2.64690970080841	4.42827958831167	1.25350199463034e-05	0.000794396780209927	1.61244457311256
SCGB1D1	0.769727834039396	1.6105337037544	4.4012979867312	1.41110785004722e-05	0.000860060749390724	1.49914638202588
CDH3	0.533365375313924	3.43379618239125	4.39026358391224	1.48088437828285e-05	0.000880730206732942	1.45299145856224
AC007389.3	0.554194642644868	1.39848059840335	4.37967917940181	1.55091100118709e-05	0.000907179222501235	1.4088168425793
C1QB	-0.621046193465854	6.46277570182235	-4.3665150178685	1.64243436168479e-05	0.000948689295048848	1.35400952821481
TRIM29	-0.630435070893181	2.8550909614499	-4.32313907561548	1.98199934860681e-05	0.00108162108896471	1.17447264801487
KLHDC8A	0.593907572081647	2.09369432575627	4.31889721096721	2.01859484972e-05	0.00109651560601657	1.15700207045748
NNMT	-0.786145652692484	4.08448223066054	-4.31714785051985	2.03387435096206e-05	0.00110123120019313	1.1498016536415
C1orf194	0.638880930805358	1.6048344076087	4.28932535167473	2.29226269545534e-05	0.00119664640163637	1.03563802668613
LPAR3	0.577139404288976	4.1227633701677	4.28219632035676	2.36335495195916e-05	0.00121478712058802	1.00649305157571
C1QA	-0.565500663813024	6.0813280032564	-4.27853899801907	2.40063929119138e-05	0.0012271368477384	0.991558180548195
SEMA5B	0.546302013738088	1.70863805532441	4.27578893579787	2.42904404194344e-05	0.0012361472713477	0.980335763635387
IMPG2	0.555063212277575	1.09148986383372	4.2712822236668	2.47628819527312e-05	0.00124741430472655	0.96195895929391
SCGB2A1	0.891676938743947	5.92417523373651	4.26371724788476	2.55757160594637e-05	0.00127852549034154	0.931151077663407
FCER1G	-0.506578481567876	5.84819215017133	-4.26147576001555	2.58214099743138e-05	0.00128451995040407	0.922032261795052
NR5A1	0.515538234924896	1.04241775973618	4.15773123440352	4.00127699765495e-05	0.00175075919590043	0.504743724528599
CYP4X1	0.525610408325604	2.7732062942691	4.06653713909153	5.83752076179294e-05	0.00226201051057563	0.14567407552897
LAPTM5	-0.532480582882085	5.49823075443171	-4.05683146157906	6.07449686345033e-05	0.00232178142761372	0.107886910445328
ACY3	0.518704563260838	1.6289873654721	4.02140840991951	7.01935299396713e-05	0.0025872834694086	-0.0293247945592672
CNTFR	0.676544901493462	1.84817372231488	4.00188687856389	7.59811215745229e-05	0.00271569153630032	-0.104470692634542
THY1	-0.516294480395058	4.55422077784473	-3.98731168236857	8.05946861396355e-05	0.00282259545857181	-0.160357668548085
SPOCK2	-0.640430538127451	4.81904684306247	-3.98065655512221	8.27885719214939e-05	0.00286449444240391	-0.185813821487772
C9orf24	0.611900958308957	1.58161115153358	3.97868675900756	8.34487151318767e-05	0.00288065491581482	-0.193340895463797
COLEC11	0.565773024088597	1.36509032698993	3.96719398965664	8.74010129389479e-05	0.00297127902521088	-0.237189414126156
VSTM2L	-0.664435645357401	2.04265630865927	-3.94543931021417	9.53733950130882e-05	0.00315414043766004	-0.319871414876653
FAM166B	0.514759875291425	1.61872894875687	3.91958050383764	0.000105746917769514	0.00336710526175019	-0.417608208247652
CALB2	-0.516211220301592	1.6746770575263	-3.90003655998515	0.000114287173120274	0.00354332320324184	-0.491084830466724
MFAP4	-0.711831337396833	3.75677995840469	-3.89596037789029	0.000116148852066462	0.00358219834803408	-0.506366869091727
FAM183A	0.572315442414615	1.79198105078675	3.8842348891928	0.000121665551935664	0.00368296060605247	-0.550244906919378
AC012354.3	0.530228320870959	0.972939504449638	3.88176745123238	0.000122857620393893	0.00370382733031982	-0.55946280831999
PRSS33	0.709724628133676	1.55135360296154	3.86746676888671	0.00012998721460298	0.00385953977545111	-0.612781258402748
CCN2	-0.550855788189771	5.82675527407162	-3.86603663178044	0.00013072135281492	0.00387158547347022	-0.618103382630693
COMP	-0.760989865180926	2.73838952220058	-3.85624935101553	0.000135851788446734	0.00397361424688515	-0.654477134408666
ZIC1	0.553835506789508	1.10475826040875	3.84412736072542	0.000142470265575545	0.00412422029100759	-0.69940976620676
TUBB2B	0.671026492003743	1.35868901257595	3.81828156873532	0.000157613653503987	0.00444951608890652	-0.794776388056087
ELFN1-AS1	0.646230834980548	2.35803380109109	3.78849322191183	0.000176951574035582	0.0048016445076009	-0.903952883186667
SCGB1D2	0.740589958127844	4.81261396105208	3.78806552741182	0.000177244885453275	0.00480739027098257	-0.905514657621287
ATP1B2	0.515761732517223	1.50980083568524	3.7770213797358	0.000184979816088514	0.00496237614957891	-0.945787108193235
AC004540.2	0.502166589453809	1.52270282542792	3.77564912567147	0.000185962849395341	0.00497741980820283	-0.950783429092832
KIF1A	0.639762287460508	2.62335955137317	3.7695697609621	0.000190377495505418	0.00506135747394407	-0.972897934898301
CKB	0.501462346272379	5.49642461956494	3.76608139993334	0.000192955099445344	0.00511808625162452	-0.985572421959628
CADM3	-0.571260383694862	1.55070298217811	-3.75814933568896	0.000198939321394938	0.00522275533379727	-1.01435206101335
COL9A2	0.528503262767217	3.33435046124404	3.74552628813122	0.000208824886482426	0.00540972543417035	-1.06003594345929
ALOX5AP	-0.513927802820429	3.53124788914641	-3.74487634496136	0.000209346216728199	0.00541397425253471	-1.06238428828185
ALPL	0.612445744857181	4.73933262506977	3.73465800135352	0.000217705576033008	0.00556606102377194	-1.09925509030051
CRYAB	-0.58304298813009	4.33075048578341	-3.73164662237654	0.000220228518402145	0.00560926033603528	-1.11010321967782
S100A8	-0.643523998917456	2.62242832671042	-3.71951939032474	0.000230670419377352	0.00580993725524033	-1.15370797068431
SPP1	-0.517295483472664	7.19835308418033	-3.70883953709044	0.000240250740575032	0.0059696984692947	-1.19199948355366
VGLL1	-0.585833141879765	3.11593866710309	-3.70036754631387	0.000248115812452899	0.00610582453208724	-1.22230225674978
KRT6A	-0.60814821415985	2.2123167434067	-3.68743481868397	0.000260591119728553	0.00632827334757373	-1.26843620377524
LINC02381	0.520807760716411	4.10219490231655	3.66464619705443	0.000284022417960269	0.00672090270239559	-1.34936316524003
BNIPL	0.512792216041171	2.01482198907966	3.64980459279738	0.000300333407498213	0.00697166221785337	-1.40181788761086
LINC01833	0.505081964319076	1.00567556131394	3.64892667966342	0.000301325317017094	0.00698918202847442	-1.40491449671498
NOTUM	0.518278466360275	1.39123042787126	3.59892529432266	0.000363185420341735	0.00794264278445312	-1.58013659123015
CALML5	-0.642776012542165	1.51254141069724	-3.52539982901744	0.000476112059971761	0.00951709024612615	-1.83369856925012
NXPH4	0.644924322636085	3.66242432647175	3.51834109121156	0.000488532046629528	0.00966535809474693	-1.85778431813304
S100A9	-0.742231006603356	5.42672548040857	-3.51732839051347	0.000490338598611451	0.0096816001088649	-1.86123614264915
SAA1	-0.679570111682482	3.02213044367135	-3.48265824588358	0.000556094849650956	0.0105798077835175	-1.97884977037089
ABHD11-AS1	-0.517274169222292	2.17293675115229	-3.47657567433021	0.00056844921064007	0.0107141859855147	-1.99937160468969
MXRA8	-0.520616107622436	4.37632895265055	-3.46778407951795	0.000586760049301252	0.0109855348747513	-2.02897397170418
SPDEF	0.607416032467961	3.0459208457471	3.45851194010995	0.000606668156267545	0.0112865554905608	-2.06011831126373
PNOC	-0.712402145216986	3.68225779163927	-3.4503236525654	0.000624772200006672	0.0114999450106162	-2.08755710911204
KLK10	-0.590592472717813	5.25773086633363	-3.42773947169015	0.000677354774065083	0.0121087390021675	-2.16292020625609
UNC5B-AS1	-0.502683843360143	3.51566064713943	-3.39473069383609	0.00076167894041881	0.0131377914516839	-2.2722344811499
GMNC	0.503891135724335	1.56936349264463	3.37479262993821	0.00081725169951905	0.0137541920805979	-2.33778148654037
KLK6	-0.61167239679835	6.25201660230525	-3.37356692910421	0.000820788392297548	0.0137900873047984	-2.34179917658974
FST	-0.502468629931424	2.10535848260964	-3.37162618765126	0.000826417467680983	0.0138412596505205	-2.3481578720787
VSIG2	0.593515969102228	1.99617882973492	3.36367601599075	0.00084985421940495	0.014101550670971	-2.37417010794091
MAL	-0.726282139348705	4.7664676451241	-3.35089681587306	0.000888827514876949	0.0145273755052184	-2.41586145294275
S100A4	-0.502681448993756	6.43463868904692	-3.34764859474212	0.000898995566867884	0.0146326983485389	-2.42643477617237
LGR5	0.584624551677266	2.3469614642848	3.30283810137391	0.00105077560063916	0.0162665454388098	-2.57131252311365
MFAP5	-0.540485143691731	2.68674006299371	-3.29987712849341	0.00106159966254051	0.0163577937021732	-2.58082092229938
LIX1	-0.516519318927779	1.76248208929795	-3.2119969878614	0.00143410682880731	0.0200244937873123	-2.85936019196644
CCL21	-0.567279391170349	1.72786856913524	-3.19202876487104	0.00153413167237747	0.0209885451500889	-2.92165957305627
IGF2	-1.07675874544673	5.61066807951145	-3.18771591807983	0.0015565659779716	0.0212264890350973	-2.93506707162877
AL162413.1	0.706338666518504	2.28424052890484	3.18172555492204	0.00158822977645954	0.0215202853836065	-2.95366106326346
CCDC146	0.510170142205208	2.9650323450714	3.14294410509297	0.00180805449824682	0.0234979307646464	-3.07323671979107
WNT10A	-0.503778094948723	3.52270383149831	-3.11167172829642	0.00200540726734631	0.0252447597147684	-3.16864711051807
CXCL1	-0.525030368016941	2.70798560370909	-3.05382611124795	0.00242363446734903	0.028650859841453	-3.34274368340829
CLDN16	-0.61999809240478	3.89745312570334	-2.80292065744531	0.00533188593041582	0.0480432186159376	-4.06181183290532
